# Supplementary material for: Extended sequence context shapes mutational bias in Escherichia coli
Source: Proc Natl Acad Sci U S A. 2026 Jun 3;123(23):e2601345123. doi: 10.1073/pnas.2601345123 (PMC13250602; doi:10.1073/pnas.2601345123)
Supplement: Supplementary file 2 — Dataset S01 (XLSX) [file pnas.2601345123.sd01.xlsx]

## Sheet: supplementary data 1
DNA repair group	original study	identity of strain	distinguishes independent experiments from the same strain	genomic coordinates in NC_000913.3 genome	reference nucleotide	observed nucleotide	base pair substitution	which replichore of the genome	which strand the purine resides on	± 10 bp sequence context
group	source	strain	experiment	pos	ref	alt	BPS	replichore	strand	motif
proofreading(+) MMR(+)	Foster_2015	ada_ogt	ada_ogt_1	11219	G	A	GC>AT	right	LGST	TAAACAGTTCGTTGCGCATCA
proofreading(+) MMR(+)	Foster_2015	ada_ogt	ada_ogt_1	12107	C	T	GC>AT	right	LDST	TGTAATAGGGGCGAAACGTCT
proofreading(+) MMR(+)	Foster_2015	ada_ogt	ada_ogt_1	50917	C	T	GC>AT	right	LDST	TTAACTGGCTGCGGCGCCAGC
proofreading(+) MMR(+)	Foster_2015	ada_ogt	ada_ogt_1	71808	C	T	GC>AT	right	LDST	GAAGTAAAACGGCGGCCACAG
proofreading(+) MMR(+)	Foster_2015	ada_ogt	ada_ogt_1	85177	C	T	GC>AT	right	LDST	GTAATTCTAAGGATTCAGCGA
proofreading(+) MMR(+)	Foster_2015	ada_ogt	ada_ogt_1	89870	T	C	AT>GC	right	LDST	CGCTGGCATGACCTAACAGTA
proofreading(+) MMR(+)	Foster_2015	ada_ogt	ada_ogt_1	97293	T	A	AT>TA	right	LDST	GACTGGCGACAATCAGATCTG
proofreading(+) MMR(+)	Foster_2015	ada_ogt	ada_ogt_1	106712	C	G	GC>CG	right	LDST	ATTTGGCATCGGCCGGGAAAT
proofreading(+) MMR(+)	Foster_2015	ada_ogt	ada_ogt_1	114105	G	A	GC>AT	right	LGST	AGCGATGGTGGCTGCACCACG
proofreading(+) MMR(+)	Foster_2015	ada_ogt	ada_ogt_1	116179	T	C	AT>GC	right	LDST	AAGCGGCGCAAACTGGTCACC
proofreading(+) MMR(+)	Foster_2015	ada_ogt	ada_ogt_1	116250	C	A	GC>TA	right	LDST	ATTGCGCCAGGATCCTGACGT
proofreading(+) MMR(+)	Foster_2015	ada_ogt	ada_ogt_1	168246	C	T	GC>AT	right	LDST	TCATCCGGACGCCAGGTGAAC
proofreading(+) MMR(+)	Foster_2015	ada_ogt	ada_ogt_1	181335	C	G	GC>CG	right	LDST	AACCATCTTCGCGTCGAACTT
proofreading(+) MMR(+)	Foster_2015	ada_ogt	ada_ogt_1	282218	C	T	GC>AT	right	LDST	TTTATTTAACGATCATACTAT
proofreading(+) MMR(+)	Foster_2015	ada_ogt	ada_ogt_1	298900	C	T	GC>AT	right	LDST	GGATGATACCGACCCCATATC
proofreading(+) MMR(+)	Foster_2015	ada_ogt	ada_ogt_1	320968	A	C	AT>CG	right	LGST	TGTTGTGGTGATCGCTGAGTC
proofreading(+) MMR(+)	Foster_2015	ada_ogt	ada_ogt_1	349826	C	T	GC>AT	right	LDST	AGTGCACCCCGTAGGCCTGAT
proofreading(+) MMR(+)	Foster_2015	ada_ogt	ada_ogt_1	356155	C	T	GC>AT	right	LDST	GCCTCCACATGCGTCATTGCT
proofreading(+) MMR(+)	Foster_2015	ada_ogt	ada_ogt_1	366348	A	G	AT>GC	right	LGST	ACAATTCCACACAACATACGA
proofreading(+) MMR(+)	Foster_2015	ada_ogt	ada_ogt_1	369225	T	A	AT>TA	right	LDST	TACTTAACGGATCGTTGGCGA
proofreading(+) MMR(+)	Foster_2015	ada_ogt	ada_ogt_1	379041	C	T	GC>AT	right	LDST	GTATTGGCGCGGTACACAACA
proofreading(+) MMR(+)	Foster_2015	ada_ogt	ada_ogt_1	389208	C	T	GC>AT	right	LDST	CCAGGTACAGGCGATTCGTCA
proofreading(+) MMR(+)	Foster_2015	ada_ogt	ada_ogt_1	424277	T	A	AT>TA	right	LDST	CCCGTCAGTCAGTTGCCCATG
proofreading(+) MMR(+)	Foster_2015	ada_ogt	ada_ogt_1	446269	C	T	GC>AT	right	LDST	GAACAAAACCGCACCAAAGCG
proofreading(+) MMR(+)	Foster_2015	ada_ogt	ada_ogt_1	470891	T	C	AT>GC	right	LDST	AACAGCAGCGACTGCGCGTAA
proofreading(+) MMR(+)	Foster_2015	ada_ogt	ada_ogt_1	485934	G	A	GC>AT	right	LGST	AGTCGGATTTGTTCAGTGAGA
proofreading(+) MMR(+)	Foster_2015	ada_ogt	ada_ogt_1	518032	A	C	AT>CG	right	LGST	GTTCTGGAACAGATACACGGT
proofreading(+) MMR(+)	Foster_2015	ada_ogt	ada_ogt_1	528907	A	G	AT>GC	right	LGST	CTAACAAATGATGATGGGGGT
proofreading(+) MMR(+)	Foster_2015	ada_ogt	ada_ogt_1	529042	T	C	AT>GC	right	LDST	AAAAAGGTTTACACCATCCCC
proofreading(+) MMR(+)	Foster_2015	ada_ogt	ada_ogt_1	558351	C	A	GC>TA	right	LDST	CTGGTCTGCCGAGTCAGTATT
proofreading(+) MMR(+)	Foster_2015	ada_ogt	ada_ogt_1	572371	C	A	GC>TA	right	LDST	TTGTATGTGCGCATAAACGTC
proofreading(+) MMR(+)	Foster_2015	ada_ogt	ada_ogt_1	591470	G	A	GC>AT	right	LGST	CGGCAGTACCGCATAATGCAG
proofreading(+) MMR(+)	Foster_2015	ada_ogt	ada_ogt_1	596328	A	C	AT>CG	right	LGST	ATGCATTGCAACTGTTGCTGG
proofreading(+) MMR(+)	Foster_2015	ada_ogt	ada_ogt_1	636815	A	G	AT>GC	right	LGST	AAGGTAACGGATGTTCTAGTT
proofreading(+) MMR(+)	Foster_2015	ada_ogt	ada_ogt_1	640716	A	G	AT>GC	right	LGST	TATCGTGGCGACCGGTGCAAA
proofreading(+) MMR(+)	Foster_2015	ada_ogt	ada_ogt_1	646100	C	T	GC>AT	right	LDST	TTCCAACACCGCGCGTACCGG
proofreading(+) MMR(+)	Foster_2015	ada_ogt	ada_ogt_1	690354	C	T	GC>AT	right	LDST	ACTTCCTGCTGATGATGGTTA
proofreading(+) MMR(+)	Foster_2015	ada_ogt	ada_ogt_1	697703	G	A	GC>AT	right	LGST	CGCTTCTTTAGAGGTTGGCGT
proofreading(+) MMR(+)	Foster_2015	ada_ogt	ada_ogt_1	707681	G	A	GC>AT	right	LGST	CTCGATAGCCGCCATTCTACG
proofreading(+) MMR(+)	Foster_2015	ada_ogt	ada_ogt_1	715797	T	C	AT>GC	right	LDST	GCTTTCGCTGACATAATCCTC
proofreading(+) MMR(+)	Foster_2015	ada_ogt	ada_ogt_1	725124	C	T	GC>AT	right	LDST	GCGTTAAAAGGCGTGAGTTAT
proofreading(+) MMR(+)	Foster_2015	ada_ogt	ada_ogt_1	726574	C	A	GC>TA	right	LDST	ATCGGTCGATGAAAGCGCCAT
proofreading(+) MMR(+)	Foster_2015	ada_ogt	ada_ogt_1	729029	G	T	GC>TA	right	LGST	ATAAGTGGTCGGATGAGTAGT
proofreading(+) MMR(+)	Foster_2015	ada_ogt	ada_ogt_1	745505	C	T	GC>AT	right	LDST	TGCTTCTTTCGCCGCCTGGTT
proofreading(+) MMR(+)	Foster_2015	ada_ogt	ada_ogt_1	776710	C	T	GC>AT	right	LDST	CCTGTTTTGCGGCTTCTTCAG
proofreading(+) MMR(+)	Foster_2015	ada_ogt	ada_ogt_1	792127	T	G	AT>CG	right	LDST	CCACTAATTTATTCCATGTCA
proofreading(+) MMR(+)	Foster_2015	ada_ogt	ada_ogt_1	821231	C	A	GC>TA	right	LDST	ATGATTACCAGGGCCAACCCT
proofreading(+) MMR(+)	Foster_2015	ada_ogt	ada_ogt_1	829960	G	T	GC>TA	right	LGST	ATCACGACAGGTTTTTTCATC
proofreading(+) MMR(+)	Foster_2015	ada_ogt	ada_ogt_1	856599	C	T	GC>AT	right	LDST	TTAAGGAAGTGACGGTCGTGC
proofreading(+) MMR(+)	Foster_2015	ada_ogt	ada_ogt_1	900670	A	G	AT>GC	right	LGST	AATAAACATGATTAAATAATT
proofreading(+) MMR(+)	Foster_2015	ada_ogt	ada_ogt_1	913117	T	C	AT>GC	right	LDST	ACGCCAACCCAGGTCAACGTC
proofreading(+) MMR(+)	Foster_2015	ada_ogt	ada_ogt_1	925560	G	A	GC>AT	right	LGST	TAGGTAGGTTGGTCAAGTCCG
proofreading(+) MMR(+)	Foster_2015	ada_ogt	ada_ogt_1	944255	T	G	AT>CG	right	LDST	CGGTTGAGCGAGTTAAAAGCG
proofreading(+) MMR(+)	Foster_2015	ada_ogt	ada_ogt_1	953463	T	A	AT>TA	right	LDST	GACTTCATTCAGAAAAACTAC
proofreading(+) MMR(+)	Foster_2015	ada_ogt	ada_ogt_1	987152	G	T	GC>TA	right	LGST	CAAAGATAAAGATTTGGTTTC
proofreading(+) MMR(+)	Foster_2015	ada_ogt	ada_ogt_1	994990	C	T	GC>AT	right	LDST	CGGGCTATCCGCATCTGGAAG
proofreading(+) MMR(+)	Foster_2015	ada_ogt	ada_ogt_1	996743	G	A	GC>AT	right	LGST	TCCAACATTTGCGGACCCGCG
proofreading(+) MMR(+)	Foster_2015	ada_ogt	ada_ogt_1	1008679	G	A	GC>AT	right	LGST	CGTCTTGCGGGGATTGGTGAA
proofreading(+) MMR(+)	Foster_2015	ada_ogt	ada_ogt_1	1013931	G	A	GC>AT	right	LGST	TAGTGGCATTGCGGTTGATCT
proofreading(+) MMR(+)	Foster_2015	ada_ogt	ada_ogt_1	1015734	A	C	AT>CG	right	LGST	CAAAAACGAGATCGCCTGGAA
proofreading(+) MMR(+)	Foster_2015	ada_ogt	ada_ogt_1	1037805	T	G	AT>CG	right	LDST	TAAGGGGTACAAATAAAAAGT
proofreading(+) MMR(+)	Foster_2015	ada_ogt	ada_ogt_1	1047641	T	G	AT>CG	right	LDST	TTCAGCGGCGATCAGTCATAC
proofreading(+) MMR(+)	Foster_2015	ada_ogt	ada_ogt_1	1104485	A	G	AT>GC	right	LGST	CAGCAATCGTATTCTCCGGTA
proofreading(+) MMR(+)	Foster_2015	ada_ogt	ada_ogt_1	1116992	T	G	AT>CG	right	LDST	TAATGCCCTCATGCGCCAGAT
proofreading(+) MMR(+)	Foster_2015	ada_ogt	ada_ogt_1	1119066	T	A	AT>TA	right	LDST	TTCTCTCGCAAATTCGTTTTG
proofreading(+) MMR(+)	Foster_2015	ada_ogt	ada_ogt_1	1137908	C	T	GC>AT	right	LDST	CCAGATTCCAGTGCCGCCTGA
proofreading(+) MMR(+)	Foster_2015	ada_ogt	ada_ogt_1	1145378	A	T	AT>TA	right	LGST	TGACCGGGACACCTCAGGTGT
proofreading(+) MMR(+)	Foster_2015	ada_ogt	ada_ogt_1	1197676	A	G	AT>GC	right	LGST	AAGAATAAAGACAGCAAAGAA
proofreading(+) MMR(+)	Foster_2015	ada_ogt	ada_ogt_1	1198461	G	A	GC>AT	right	LGST	ATAATGAAATGATGAAATGAT
proofreading(+) MMR(+)	Foster_2015	ada_ogt	ada_ogt_1	1224045	G	A	GC>AT	right	LGST	TGAAATTGCGGGGTTATCATC
proofreading(+) MMR(+)	Foster_2015	ada_ogt	ada_ogt_1	1224061	G	A	GC>AT	right	LGST	TCATCTCCCAGTATATCCATA
proofreading(+) MMR(+)	Foster_2015	ada_ogt	ada_ogt_1	1233090	A	G	AT>GC	right	LGST	TCGCTGCGCCACCAGGAGGCA
proofreading(+) MMR(+)	Foster_2015	ada_ogt	ada_ogt_1	1239266	C	T	GC>AT	right	LDST	AAGCCCAACCGATTCATCCCA
proofreading(+) MMR(+)	Foster_2015	ada_ogt	ada_ogt_1	1292148	C	A	GC>TA	right	LDST	TCCCGGAGGGGTTTTTGCCAG
proofreading(+) MMR(+)	Foster_2015	ada_ogt	ada_ogt_1	1328288	C	G	GC>CG	right	LDST	TGTGGCCCAGGCCCAGGATGA
proofreading(+) MMR(+)	Foster_2015	ada_ogt	ada_ogt_1	1337630	A	C	AT>CG	right	LGST	CGGTAGAACAAGTCTCCACAG
proofreading(+) MMR(+)	Foster_2015	ada_ogt	ada_ogt_1	1362083	T	A	AT>TA	right	LDST	CAGACCATACACCTTCAGCAG
proofreading(+) MMR(+)	Foster_2015	ada_ogt	ada_ogt_1	1388993	G	A	GC>AT	right	LGST	GATTGCCCGGGGAAGTCGCAG
proofreading(+) MMR(+)	Foster_2015	ada_ogt	ada_ogt_1	1401828	T	C	AT>GC	right	LDST	AAAACGTGACACCGTCACCTT
proofreading(+) MMR(+)	Foster_2015	ada_ogt	ada_ogt_1	1420267	A	G	AT>GC	right	LGST	TATGCGCATTACATTAGGCAA
proofreading(+) MMR(+)	Foster_2015	ada_ogt	ada_ogt_1	1427122	T	A	AT>TA	right	LDST	CCAGACGATTAAAAGCAGTTC
proofreading(+) MMR(+)	Foster_2015	ada_ogt	ada_ogt_1	1478978	C	T	GC>AT	right	LDST	CTGACATCACGACATCGCCGC
proofreading(+) MMR(+)	Foster_2015	ada_ogt	ada_ogt_1	1479293	C	T	GC>AT	right	LDST	GTTCATCAACGAGATGTTGTA
proofreading(+) MMR(+)	Foster_2015	ada_ogt	ada_ogt_1	1483120	G	T	GC>TA	right	LGST	ATTCGCTGATGCTGCGTGACA
proofreading(+) MMR(+)	Foster_2015	ada_ogt	ada_ogt_1	1513742	A	G	AT>GC	right	LGST	ATGACAGGCGAAGAACTGCCT
proofreading(+) MMR(+)	Foster_2015	ada_ogt	ada_ogt_1	1526929	T	C	AT>GC	right	LDST	GAATTTAATTAATTACGCCCA
proofreading(+) MMR(+)	Foster_2015	ada_ogt	ada_ogt_1	1537793	T	A	AT>TA	right	LDST	ATGGTCTGGTACGTTCCTCCG
proofreading(+) MMR(+)	Foster_2015	ada_ogt	ada_ogt_1	1540841	G	A	GC>AT	right	LGST	GTTTGTGGGCGCAGTTTTTCC
proofreading(+) MMR(+)	Foster_2015	ada_ogt	ada_ogt_1	1548730	G	T	GC>TA	right	LGST	CGGCGTGAACGCATTGCGTGG
proofreading(+) MMR(+)	Foster_2015	ada_ogt	ada_ogt_1	1572732	G	A	GC>AT	right	LGST	ACAAGTAAAAGCCAGCAAATG
proofreading(+) MMR(+)	Foster_2015	ada_ogt	ada_ogt_1	1584917	C	T	GC>AT	right	LDST	CGGTGCGCAGGCGGTAACCGT
proofreading(+) MMR(+)	Foster_2015	ada_ogt	ada_ogt_1	1622414	G	A	GC>AT	right	LGST	CCAGCCTGCCGCCTTCCTCGC
proofreading(+) MMR(+)	Foster_2015	ada_ogt	ada_ogt_1	1627926	G	A	GC>AT	right	LGST	TCAACGGCAGGTAGCTGGCCG
proofreading(+) MMR(+)	Foster_2015	ada_ogt	ada_ogt_1	1639279	A	C	AT>CG	right	LGST	ACTGGTTAACACTATCAGACA
proofreading(+) MMR(+)	Foster_2015	ada_ogt	ada_ogt_1	1661412	C	T	GC>AT	left	LGST	AATCGCACAGGCCAGTGCGCC
proofreading(+) MMR(+)	Foster_2015	ada_ogt	ada_ogt_1	1690629	A	C	AT>CG	left	LDST	CATGGAGATCAGCGGTAAATC
proofreading(+) MMR(+)	Foster_2015	ada_ogt	ada_ogt_1	1696770	T	A	AT>TA	left	LGST	TGTCTCTCTCACCCATGAAGC
proofreading(+) MMR(+)	Foster_2015	ada_ogt	ada_ogt_1	1714832	A	T	AT>TA	left	LDST	AAAGATTTACAATTGCTGATG
proofreading(+) MMR(+)	Foster_2015	ada_ogt	ada_ogt_1	1715664	A	T	AT>TA	left	LDST	ACGGCATCACAGGTGTGTAAT
proofreading(+) MMR(+)	Foster_2015	ada_ogt	ada_ogt_1	1725202	T	A	AT>TA	left	LGST	GACGCGTTCAAACATCTGCAT
proofreading(+) MMR(+)	Foster_2015	ada_ogt	ada_ogt_1	1743589	G	A	GC>AT	left	LDST	CACCGACATGGCGGCGGTCGC
proofreading(+) MMR(+)	Foster_2015	ada_ogt	ada_ogt_1	1746679	G	T	GC>TA	left	LDST	CTTCGTATGCGTTATCAGAAG
proofreading(+) MMR(+)	Foster_2015	ada_ogt	ada_ogt_1	1753466	C	A	GC>TA	left	LGST	TCACCGGTATGGCTGAAGATT
proofreading(+) MMR(+)	Foster_2015	ada_ogt	ada_ogt_1	1768083	T	G	AT>CG	left	LGST	AATTGGCGGAAACGCTGGGTA
proofreading(+) MMR(+)	Foster_2015	ada_ogt	ada_ogt_1	1783826	C	G	GC>CG	left	LGST	CACGCATCAGGAGTGAAAATA
proofreading(+) MMR(+)	Foster_2015	ada_ogt	ada_ogt_1	1786673	A	C	AT>CG	left	LDST	AACGTTGAGGAAGGTTTCCTG
proofreading(+) MMR(+)	Foster_2015	ada_ogt	ada_ogt_1	1861413	T	C	AT>GC	left	LGST	TCTGTGTTTTACAGATTTAAT
proofreading(+) MMR(+)	Foster_2015	ada_ogt	ada_ogt_1	1876573	G	T	GC>TA	left	LDST	GCCAGCGCACGCGATCACCTG
proofreading(+) MMR(+)	Foster_2015	ada_ogt	ada_ogt_1	1884744	G	A	GC>AT	left	LDST	ATTCCTGCCCGTTTTTATACC
proofreading(+) MMR(+)	Foster_2015	ada_ogt	ada_ogt_1	1917356	G	A	GC>AT	left	LDST	GTCGATGCTCGACCTGTTTGT
proofreading(+) MMR(+)	Foster_2015	ada_ogt	ada_ogt_1	1919218	A	C	AT>CG	left	LDST	CTGACCAGCAATAGCGTGTTC
proofreading(+) MMR(+)	Foster_2015	ada_ogt	ada_ogt_1	1930783	T	C	AT>GC	left	LGST	AAAGAAATATACTGTATAAAA
proofreading(+) MMR(+)	Foster_2015	ada_ogt	ada_ogt_1	1976913	A	G	AT>GC	left	LDST	CAGCAGATCCATATACATTGC
proofreading(+) MMR(+)	Foster_2015	ada_ogt	ada_ogt_1	1985140	T	G	AT>CG	left	LGST	GGCGGTAAGTAATTTGCCGGA
proofreading(+) MMR(+)	Foster_2015	ada_ogt	ada_ogt_1	1993443	G	A	GC>AT	left	LDST	TACTCCGCACGCAGCGGGCCG
proofreading(+) MMR(+)	Foster_2015	ada_ogt	ada_ogt_1	2017423	A	C	AT>CG	left	LDST	CGATTGGCGAACCCCCCGCCA
proofreading(+) MMR(+)	Foster_2015	ada_ogt	ada_ogt_1	2039212	G	C	GC>CG	left	LDST	GGCGATTACCGTGTCGTATTT
proofreading(+) MMR(+)	Foster_2015	ada_ogt	ada_ogt_1	2039260	G	T	GC>TA	left	LDST	AATCTTGAAAGTTTCTTCCCT
proofreading(+) MMR(+)	Foster_2015	ada_ogt	ada_ogt_1	2041467	A	C	AT>CG	left	LDST	CACACGGCAAACCCTTAACAG
proofreading(+) MMR(+)	Foster_2015	ada_ogt	ada_ogt_1	2071537	T	A	AT>TA	left	LGST	TCGTTTCATCAGCTTTTCCTT
proofreading(+) MMR(+)	Foster_2015	ada_ogt	ada_ogt_1	2097710	G	A	GC>AT	left	LDST	TGAATCTGACGGATACGCAGA
proofreading(+) MMR(+)	Foster_2015	ada_ogt	ada_ogt_1	2098586	G	C	GC>CG	left	LDST	GTTGAAGAATGAGTCTTCTTT
proofreading(+) MMR(+)	Foster_2015	ada_ogt	ada_ogt_1	2106875	T	G	AT>CG	left	LGST	GAGGTTAAGTAACTACCAGTT
proofreading(+) MMR(+)	Foster_2015	ada_ogt	ada_ogt_1	2129905	T	C	AT>GC	left	LGST	AAAACCATAGACAATGGTTTG
proofreading(+) MMR(+)	Foster_2015	ada_ogt	ada_ogt_1	2132434	G	A	GC>AT	left	LDST	CAGCGGGGCCGCCCACAGATT
proofreading(+) MMR(+)	Foster_2015	ada_ogt	ada_ogt_1	2139418	G	T	GC>TA	left	LDST	CAGGTAGAAAGCCATCGCGTG
proofreading(+) MMR(+)	Foster_2015	ada_ogt	ada_ogt_1	2179285	C	A	GC>TA	left	LGST	GTGAGATATCGGCATACCCCA
proofreading(+) MMR(+)	Foster_2015	ada_ogt	ada_ogt_1	2182663	A	C	AT>CG	left	LDST	ATGCTCCAGCACCCCGCTGCG
proofreading(+) MMR(+)	Foster_2015	ada_ogt	ada_ogt_1	2195880	G	C	GC>CG	left	LDST	AAGTGAATCCGTTCAAGGCGC
proofreading(+) MMR(+)	Foster_2015	ada_ogt	ada_ogt_1	2198976	G	A	GC>AT	left	LDST	CGTCTGTTCCGCCGACTCACT
proofreading(+) MMR(+)	Foster_2015	ada_ogt	ada_ogt_1	2210388	C	T	GC>AT	left	LGST	GGCATCAGGCGACAGCGGCAC
proofreading(+) MMR(+)	Foster_2015	ada_ogt	ada_ogt_1	2235718	A	C	AT>CG	left	LDST	TGTCGGGCAAAGCCCGGAGCT
proofreading(+) MMR(+)	Foster_2015	ada_ogt	ada_ogt_1	2253136	T	G	AT>CG	left	LGST	GCTTATCTCAATTTCTCACCC
proofreading(+) MMR(+)	Foster_2015	ada_ogt	ada_ogt_1	2258229	T	C	AT>GC	left	LGST	AAATGCCCAGACCGCAATTGA
proofreading(+) MMR(+)	Foster_2015	ada_ogt	ada_ogt_1	2347575	G	A	GC>AT	left	LDST	TAGATTACCAGGCGCTGCCGG
proofreading(+) MMR(+)	Foster_2015	ada_ogt	ada_ogt_1	2358299	A	G	AT>GC	left	LDST	TAGCCCAACGACGCAGAAAGA
proofreading(+) MMR(+)	Foster_2015	ada_ogt	ada_ogt_1	2363853	G	C	GC>CG	left	LDST	GACGCATAATGGTGTAACGCG
proofreading(+) MMR(+)	Foster_2015	ada_ogt	ada_ogt_1	2383556	G	A	GC>AT	left	LDST	TGAACTCATGGGAGAAATGTC
proofreading(+) MMR(+)	Foster_2015	ada_ogt	ada_ogt_1	2383766	G	A	GC>AT	left	LDST	AAAATATTCAGCAGAAGAGCA
proofreading(+) MMR(+)	Foster_2015	ada_ogt	ada_ogt_1	2397461	T	C	AT>GC	left	LGST	CATCTTGAGGATCTCAAGGAG
proofreading(+) MMR(+)	Foster_2015	ada_ogt	ada_ogt_1	2427740	C	G	GC>CG	left	LGST	CTCCACAGCGGCTTCCAGCTA
proofreading(+) MMR(+)	Foster_2015	ada_ogt	ada_ogt_1	2538920	T	G	AT>CG	left	LGST	GGGGATTTTCAACGCTTCTCT
proofreading(+) MMR(+)	Foster_2015	ada_ogt	ada_ogt_1	2559631	G	A	GC>AT	left	LDST	GGATAAACCTGGAGGACGCAA
proofreading(+) MMR(+)	Foster_2015	ada_ogt	ada_ogt_1	2577844	C	T	GC>AT	left	LGST	TCAACGGCTTGCGCGTGGTGG
proofreading(+) MMR(+)	Foster_2015	ada_ogt	ada_ogt_1	2586658	A	G	AT>GC	left	LDST	TTTACCGGTGACAATGCAAGA
proofreading(+) MMR(+)	Foster_2015	ada_ogt	ada_ogt_1	2604920	T	C	AT>GC	left	LGST	CAGCGTGGTCAGCGCGGCGAA
proofreading(+) MMR(+)	Foster_2015	ada_ogt	ada_ogt_1	2606864	T	G	AT>CG	left	LGST	TGCCGTGGGTACGCCATATTT
proofreading(+) MMR(+)	Foster_2015	ada_ogt	ada_ogt_1	2609739	T	G	AT>CG	left	LGST	GACACGGACCATCACGCGGGA
proofreading(+) MMR(+)	Foster_2015	ada_ogt	ada_ogt_1	2654202	G	A	GC>AT	left	LDST	AACCACCCCAGCGACGTTCAT
proofreading(+) MMR(+)	Foster_2015	ada_ogt	ada_ogt_1	2665675	C	A	GC>TA	left	LGST	CGTTGGTTAAGCACTGTACCT
proofreading(+) MMR(+)	Foster_2015	ada_ogt	ada_ogt_1	2699242	G	A	GC>AT	left	LDST	CTTCAATGCTGCCGCAGTGCG
proofreading(+) MMR(+)	Foster_2015	ada_ogt	ada_ogt_1	2699281	C	T	GC>AT	left	LGST	GACGACGCCTGTACTGTTGCG
proofreading(+) MMR(+)	Foster_2015	ada_ogt	ada_ogt_1	2713894	G	A	GC>AT	left	LDST	ATACTTATTTGCACCGTATCG
proofreading(+) MMR(+)	Foster_2015	ada_ogt	ada_ogt_1	2714577	G	A	GC>AT	left	LDST	TTAATTCTCCGCACTCCAACT
proofreading(+) MMR(+)	Foster_2015	ada_ogt	ada_ogt_1	2739728	G	A	GC>AT	left	LDST	GCATCTTCTCGAACAGGCGTC
proofreading(+) MMR(+)	Foster_2015	ada_ogt	ada_ogt_1	2741327	A	G	AT>GC	left	LDST	CCCTTTGAAAACAATCCGCTA
proofreading(+) MMR(+)	Foster_2015	ada_ogt	ada_ogt_1	2787806	A	G	AT>GC	left	LDST	TTAACCCAAAATATCATAAAA
proofreading(+) MMR(+)	Foster_2015	ada_ogt	ada_ogt_1	2797424	C	T	GC>AT	left	LGST	TGGGCATCCCGTTGGCTGTCG
proofreading(+) MMR(+)	Foster_2015	ada_ogt	ada_ogt_1	2798172	G	A	GC>AT	left	LDST	GACCGGTCCAGGTTTTAGTTT
proofreading(+) MMR(+)	Foster_2015	ada_ogt	ada_ogt_1	2798923	T	C	AT>GC	left	LGST	ATATGGCCTTACCTTTAATAT
proofreading(+) MMR(+)	Foster_2015	ada_ogt	ada_ogt_1	2811310	T	C	AT>GC	left	LGST	TTTTTGAGCGAGATGACGCGT
proofreading(+) MMR(+)	Foster_2015	ada_ogt	ada_ogt_1	2825745	G	A	GC>AT	left	LDST	TTCATTTTGCGATCAAAATAA
proofreading(+) MMR(+)	Foster_2015	ada_ogt	ada_ogt_1	2828569	C	T	GC>AT	left	LGST	TGAGCGTAGCGCATCAGGCAT
proofreading(+) MMR(+)	Foster_2015	ada_ogt	ada_ogt_1	2829493	G	T	GC>TA	left	LDST	GCAAAAAATCGGCCTCATTTC
proofreading(+) MMR(+)	Foster_2015	ada_ogt	ada_ogt_1	2844068	C	T	GC>AT	left	LGST	TGCGGCGGCTGCAACGGTTGC
proofreading(+) MMR(+)	Foster_2015	ada_ogt	ada_ogt_1	2880307	A	C	AT>CG	left	LDST	GTCTGTTTGGAAATAAATGCC
proofreading(+) MMR(+)	Foster_2015	ada_ogt	ada_ogt_1	2882667	C	T	GC>AT	left	LGST	AAACATTTACGGGAGTTAAAA
proofreading(+) MMR(+)	Foster_2015	ada_ogt	ada_ogt_1	2889517	G	A	GC>AT	left	LDST	ACTTTTTCCTGGTCGAGCCAG
proofreading(+) MMR(+)	Foster_2015	ada_ogt	ada_ogt_1	2895524	G	A	GC>AT	left	LDST	GAAGTCACCTGGCAGATGCTT
proofreading(+) MMR(+)	Foster_2015	ada_ogt	ada_ogt_1	2921228	G	A	GC>AT	left	LDST	AAGCCACAAAGCCCGCTTTCA
proofreading(+) MMR(+)	Foster_2015	ada_ogt	ada_ogt_1	2926425	G	T	GC>TA	left	LDST	CTGTTCACTTGCCGTACTGAA
proofreading(+) MMR(+)	Foster_2015	ada_ogt	ada_ogt_1	2962781	G	A	GC>AT	left	LDST	CTCTCTTTCAGCGGACAAAAA
proofreading(+) MMR(+)	Foster_2015	ada_ogt	ada_ogt_1	2974029	A	G	AT>GC	left	LDST	TCAGTTCGTTATCTGTGGTGA
proofreading(+) MMR(+)	Foster_2015	ada_ogt	ada_ogt_1	2977913	G	A	GC>AT	left	LDST	CCGTTGGCGCGTGTTCCAGAG
proofreading(+) MMR(+)	Foster_2015	ada_ogt	ada_ogt_1	3005184	A	T	AT>TA	left	LDST	TAGGTTTCCCAATAATATTAT
proofreading(+) MMR(+)	Foster_2015	ada_ogt	ada_ogt_1	3008169	G	A	GC>AT	left	LDST	TGCGTGAAATGGGCGTAACCC
proofreading(+) MMR(+)	Foster_2015	ada_ogt	ada_ogt_1	3009080	T	G	AT>CG	left	LGST	ACCACCAATCAGTTCATCAGT
proofreading(+) MMR(+)	Foster_2015	ada_ogt	ada_ogt_1	3048318	C	T	GC>AT	left	LGST	ACGCAAAATTGTGGTCAGCGT
proofreading(+) MMR(+)	Foster_2015	ada_ogt	ada_ogt_1	3056134	G	T	GC>TA	left	LDST	AGGGTTCAAGGGTTACAGCCT
proofreading(+) MMR(+)	Foster_2015	ada_ogt	ada_ogt_1	3100749	A	G	AT>GC	left	LDST	CAGTTACGTGAACGCTACGCA
proofreading(+) MMR(+)	Foster_2015	ada_ogt	ada_ogt_1	3112880	G	T	GC>TA	left	LDST	GAGTGAATGCGCCATTTTTGC
proofreading(+) MMR(+)	Foster_2015	ada_ogt	ada_ogt_1	3117077	T	C	AT>GC	left	LGST	CTGATCCTTAACGGCTTTGAA
proofreading(+) MMR(+)	Foster_2015	ada_ogt	ada_ogt_1	3164622	A	C	AT>CG	left	LDST	CTCGGAAGCCAAAATGCCCTG
proofreading(+) MMR(+)	Foster_2015	ada_ogt	ada_ogt_1	3170851	T	C	AT>GC	left	LGST	GTCTTCACCGACCAGTTGCCC
proofreading(+) MMR(+)	Foster_2015	ada_ogt	ada_ogt_1	3215292	T	G	AT>CG	left	LGST	CATCTGCTGGATTATCGTTGT
proofreading(+) MMR(+)	Foster_2015	ada_ogt	ada_ogt_1	3291402	C	T	GC>AT	left	LGST	CCCTCCTGAGGAGGCATAAGC
proofreading(+) MMR(+)	Foster_2015	ada_ogt	ada_ogt_1	3326987	G	A	GC>AT	left	LDST	ACAGCGTCAGGATACTCTATA
proofreading(+) MMR(+)	Foster_2015	ada_ogt	ada_ogt_1	3357179	G	T	GC>TA	left	LDST	TCAGGAATACGCGAAGCTGGT
proofreading(+) MMR(+)	Foster_2015	ada_ogt	ada_ogt_1	3373845	G	T	GC>TA	left	LDST	AACTAACGTTGTTATGTTCGT
proofreading(+) MMR(+)	Foster_2015	ada_ogt	ada_ogt_1	3377120	G	A	GC>AT	left	LDST	TGCATGTACAGACGGCTTTCA
proofreading(+) MMR(+)	Foster_2015	ada_ogt	ada_ogt_1	3377247	G	A	GC>AT	left	LDST	GGGTCGGAACGCTCTGATTCG
proofreading(+) MMR(+)	Foster_2015	ada_ogt	ada_ogt_1	3396733	C	T	GC>AT	left	LGST	GAATAATGAAGATCACCGCCG
proofreading(+) MMR(+)	Foster_2015	ada_ogt	ada_ogt_1	3397980	G	A	GC>AT	left	LDST	AGCCCGCGATGTCTTCGTCTG
proofreading(+) MMR(+)	Foster_2015	ada_ogt	ada_ogt_1	3420187	G	A	GC>AT	left	LDST	CCAACCCTACGGTTCGCGCCT
proofreading(+) MMR(+)	Foster_2015	ada_ogt	ada_ogt_1	3435554	G	C	GC>CG	left	LDST	AACTTAAAGGGTTGATAAACG
proofreading(+) MMR(+)	Foster_2015	ada_ogt	ada_ogt_1	3451047	G	C	GC>CG	left	LDST	GGCCTTTAGGGGCCAGGATGT
proofreading(+) MMR(+)	Foster_2015	ada_ogt	ada_ogt_1	3482868	A	C	AT>CG	left	LDST	AAGCAGGAAAACCAGACCGAC
proofreading(+) MMR(+)	Foster_2015	ada_ogt	ada_ogt_1	3487365	A	C	AT>CG	left	LDST	CAGCACACCGACCCTGAAAAA
proofreading(+) MMR(+)	Foster_2015	ada_ogt	ada_ogt_1	3506379	T	G	AT>CG	left	LGST	TCTCTCGCCGAATCCGATGGT
proofreading(+) MMR(+)	Foster_2015	ada_ogt	ada_ogt_1	3533415	C	T	GC>AT	left	LGST	CCAATCAGCTGCATGCGCTCG
proofreading(+) MMR(+)	Foster_2015	ada_ogt	ada_ogt_1	3560445	G	T	GC>TA	left	LDST	GCGCCGCACCGCCATGATGGC
proofreading(+) MMR(+)	Foster_2015	ada_ogt	ada_ogt_1	3585121	G	A	GC>AT	left	LDST	GCGCGGGTCGGATGCGCCGTA
proofreading(+) MMR(+)	Foster_2015	ada_ogt	ada_ogt_1	3588388	T	G	AT>CG	left	LGST	GCTGCCGCTAAACGGTGGCTA
proofreading(+) MMR(+)	Foster_2015	ada_ogt	ada_ogt_1	3597719	A	G	AT>GC	left	LDST	TTTTCAGTCGATTAAGAACAG
proofreading(+) MMR(+)	Foster_2015	ada_ogt	ada_ogt_1	3629991	G	A	GC>AT	left	LDST	CTGCGGCAATGCGCCGTTCAG
proofreading(+) MMR(+)	Foster_2015	ada_ogt	ada_ogt_1	3681359	A	T	AT>TA	left	LDST	GTTTCAGCGGATCGGCAGGAT
proofreading(+) MMR(+)	Foster_2015	ada_ogt	ada_ogt_1	3706002	C	A	GC>TA	left	LGST	GAATTTGCACGATTTTGTAGG
proofreading(+) MMR(+)	Foster_2015	ada_ogt	ada_ogt_1	3717388	C	T	GC>AT	left	LGST	TTTGCCACCTGGTGAACGGTG
proofreading(+) MMR(+)	Foster_2015	ada_ogt	ada_ogt_1	3730928	C	T	GC>AT	left	LGST	TCTCTTCGAGGAATTACCCAG
proofreading(+) MMR(+)	Foster_2015	ada_ogt	ada_ogt_1	3742609	T	C	AT>GC	left	LGST	AAAAGACATAAAAATCAATTG
proofreading(+) MMR(+)	Foster_2015	ada_ogt	ada_ogt_1	3799895	G	T	GC>TA	left	LDST	TTCTTTGGAAGCGTGTTCATA
proofreading(+) MMR(+)	Foster_2015	ada_ogt	ada_ogt_1	3805991	G	A	GC>AT	left	LDST	TTTCTGGCAAGCTATACAAAT
proofreading(+) MMR(+)	Foster_2015	ada_ogt	ada_ogt_1	3811619	G	T	GC>TA	left	LDST	CAGTGCGTGGGAACGGTTGTT
proofreading(+) MMR(+)	Foster_2015	ada_ogt	ada_ogt_1	3817030	C	T	GC>AT	left	LGST	TCCTGCTCCTGGGCTGCCATC
proofreading(+) MMR(+)	Foster_2015	ada_ogt	ada_ogt_1	3826084	G	A	GC>AT	left	LDST	CCGATGATGCGTCTGGTGCAG
proofreading(+) MMR(+)	Foster_2015	ada_ogt	ada_ogt_1	3842577	T	C	AT>GC	left	LGST	CACCGAAGGGATTGCACTCGG
proofreading(+) MMR(+)	Foster_2015	ada_ogt	ada_ogt_1	3869258	C	A	GC>TA	left	LGST	GATAACCTTTGCTCCCCGTAA
proofreading(+) MMR(+)	Foster_2015	ada_ogt	ada_ogt_1	3870293	A	G	AT>GC	left	LDST	CAGCCAGAGAAGCTCAATACC
proofreading(+) MMR(+)	Foster_2015	ada_ogt	ada_ogt_1	3909091	G	T	GC>TA	left	LDST	ACTTCTGCCAGCCAGGATTTA
proofreading(+) MMR(+)	Foster_2015	ada_ogt	ada_ogt_1	3950177	C	T	GC>AT	right	LDST	ATAAAATAGTGAGTGAAAAAA
proofreading(+) MMR(+)	Foster_2015	ada_ogt	ada_ogt_1	3984280	A	C	AT>CG	right	LGST	AATAAATTGCAGCGTTCTGTA
proofreading(+) MMR(+)	Foster_2015	ada_ogt	ada_ogt_1	3985245	C	T	GC>AT	right	LDST	GGTGCGCGGCGGCGAACAACA
proofreading(+) MMR(+)	Foster_2015	ada_ogt	ada_ogt_1	4001217	C	T	GC>AT	right	LDST	GTGTGTCCAAGGCGAATGTCC
proofreading(+) MMR(+)	Foster_2015	ada_ogt	ada_ogt_1	4044287	C	T	GC>AT	right	LDST	TTCGACACCAGGCTGAATTTG
proofreading(+) MMR(+)	Foster_2015	ada_ogt	ada_ogt_1	4050930	A	C	AT>CG	right	LGST	TGCATGTCAAATAAGCTATAT
proofreading(+) MMR(+)	Foster_2015	ada_ogt	ada_ogt_1	4060629	C	T	GC>AT	right	LDST	GATCCTTACGGAAGATTTTGG
proofreading(+) MMR(+)	Foster_2015	ada_ogt	ada_ogt_1	4065326	G	T	GC>TA	right	LGST	GCTCATTCGGGTTTTTGGTAA
proofreading(+) MMR(+)	Foster_2015	ada_ogt	ada_ogt_1	4088251	G	A	GC>AT	right	LGST	AGGCGATCAAGACATGGTTAA
proofreading(+) MMR(+)	Foster_2015	ada_ogt	ada_ogt_1	4099782	G	T	GC>TA	right	LGST	TTGCCAGCGAGAAGTCGGCTT
proofreading(+) MMR(+)	Foster_2015	ada_ogt	ada_ogt_1	4108757	C	A	GC>TA	right	LDST	AATAAAAAAAGATTGGCTATA
proofreading(+) MMR(+)	Foster_2015	ada_ogt	ada_ogt_1	4122320	A	C	AT>CG	right	LGST	TACAGAGTACAAACCCCGTAC
proofreading(+) MMR(+)	Foster_2015	ada_ogt	ada_ogt_1	4138928	A	T	AT>TA	right	LGST	CAAATTTGTCACCCACCACTA
proofreading(+) MMR(+)	Foster_2015	ada_ogt	ada_ogt_1	4164375	G	T	GC>TA	right	LGST	TATGATAACCGTACCAATTAT
proofreading(+) MMR(+)	Foster_2015	ada_ogt	ada_ogt_1	4277235	A	G	AT>GC	right	LGST	GTAATCGCCAAGCGTCTGATG
proofreading(+) MMR(+)	Foster_2015	ada_ogt	ada_ogt_1	4282110	A	G	AT>GC	right	LGST	CGGTACATATAACCATTTCGA
proofreading(+) MMR(+)	Foster_2015	ada_ogt	ada_ogt_1	4282369	C	A	GC>TA	right	LDST	ACAATGAATAGAGCCAATATT
proofreading(+) MMR(+)	Foster_2015	ada_ogt	ada_ogt_1	4293248	C	A	GC>TA	right	LDST	CTGTTGTTGCGGATTGGCGAA
proofreading(+) MMR(+)	Foster_2015	ada_ogt	ada_ogt_1	4295452	T	G	AT>CG	right	LDST	CGATGAAGATAGCGGCAATAC
proofreading(+) MMR(+)	Foster_2015	ada_ogt	ada_ogt_1	4350665	C	T	GC>AT	right	LDST	CTGATGCAGCGACTCGACGGT
proofreading(+) MMR(+)	Foster_2015	ada_ogt	ada_ogt_1	4354308	G	T	GC>TA	right	LGST	ACAGTGAATGGAAAGCTCACC
proofreading(+) MMR(+)	Foster_2015	ada_ogt	ada_ogt_1	4386278	C	T	GC>AT	right	LDST	TCTTCCTGGTGGATCTGCAAC
proofreading(+) MMR(+)	Foster_2015	ada_ogt	ada_ogt_1	4419822	C	A	GC>TA	right	LDST	TTCACACAACGAAACAATTAT
proofreading(+) MMR(+)	Foster_2015	ada_ogt	ada_ogt_1	4424975	T	G	AT>CG	right	LDST	GAGCCGAAATAAATCTCCCCT
proofreading(+) MMR(+)	Foster_2015	ada_ogt	ada_ogt_1	4495494	A	G	AT>GC	right	LGST	GCTGACGTTGACGGTGTTGAT
proofreading(+) MMR(+)	Foster_2015	ada_ogt	ada_ogt_1	4506355	G	A	GC>AT	right	LGST	AAGATCGCAGGACAGGAAAGT
proofreading(+) MMR(+)	Foster_2015	ada_ogt	ada_ogt_1	4531309	T	G	AT>CG	right	LDST	CATGGGGTGTATCGGCATTAA
proofreading(+) MMR(+)	Foster_2015	ada_ogt	ada_ogt_1	4540071	C	A	GC>TA	right	LDST	AAGATCTTTAGTTTTTGAAGA
proofreading(+) MMR(+)	Foster_2015	ada_ogt	ada_ogt_1	4544967	A	T	AT>TA	right	LGST	AAGCAATATTACTTACCGAAC
proofreading(+) MMR(+)	Foster_2015	ada_ogt	ada_ogt_1	4558993	C	T	GC>AT	right	LDST	TTTATCACCTGGCCAATATGG
proofreading(+) MMR(+)	Foster_2015	ada_ogt	ada_ogt_1	4604945	A	T	AT>TA	right	LGST	AGTGCGGCGCACCAGCAGGCC
proofreading(+) MMR(+)	Foster_2015	alkA_tagA	alkA_tagA_1	5829	C	T	GC>AT	right	LDST	CGCTAAGAAAGCACGCGGTCT
proofreading(+) MMR(+)	Foster_2015	alkA_tagA	alkA_tagA_1	29254	C	A	GC>TA	right	LDST	AAAAATTAAAGCCCTTTATAA
proofreading(+) MMR(+)	Foster_2015	alkA_tagA	alkA_tagA_1	39609	C	G	GC>CG	right	LDST	TGAAGATGCGGCGCGCTACGC
proofreading(+) MMR(+)	Foster_2015	alkA_tagA	alkA_tagA_1	82276	G	T	GC>TA	right	LGST	CTTCTGCTTTGACTTCTTCGC
proofreading(+) MMR(+)	Foster_2015	alkA_tagA	alkA_tagA_1	86918	C	T	GC>AT	right	LDST	GACGCCCAGTGCCGCAGGTAA
proofreading(+) MMR(+)	Foster_2015	alkA_tagA	alkA_tagA_1	132339	C	T	GC>AT	right	LDST	CGAAGAACCCGTACCCACAAC
proofreading(+) MMR(+)	Foster_2015	alkA_tagA	alkA_tagA_1	155799	G	A	GC>AT	right	LGST	AATGCCAGTTGCAGCAGGCTT
proofreading(+) MMR(+)	Foster_2015	alkA_tagA	alkA_tagA_1	203472	C	T	GC>AT	right	LDST	TCGTGGCCCGGCAACACCAAC
proofreading(+) MMR(+)	Foster_2015	alkA_tagA	alkA_tagA_1	268146	C	T	GC>AT	right	LDST	CAGGCCGTGCGCACCACGGTG
proofreading(+) MMR(+)	Foster_2015	alkA_tagA	alkA_tagA_1	268501	G	A	GC>AT	right	LGST	TTATCCGACTGGCTGATAACA
proofreading(+) MMR(+)	Foster_2015	alkA_tagA	alkA_tagA_1	296161	C	T	GC>AT	right	LDST	AAATTGCGTCGCTTCGCTGGT
proofreading(+) MMR(+)	Foster_2015	alkA_tagA	alkA_tagA_1	372431	C	T	GC>AT	right	LDST	TGCGATCTCCGCTTCAATGCG
proofreading(+) MMR(+)	Foster_2015	alkA_tagA	alkA_tagA_1	394560	T	C	AT>GC	right	LDST	CCGTATCTGGACAAACATTTA
proofreading(+) MMR(+)	Foster_2015	alkA_tagA	alkA_tagA_1	467916	C	T	GC>AT	right	LDST	AAATGTGCACGCTCGCCTAAT
proofreading(+) MMR(+)	Foster_2015	alkA_tagA	alkA_tagA_1	475241	T	G	AT>CG	right	LDST	AGACCATTGCACCCATCGGAC
proofreading(+) MMR(+)	Foster_2015	alkA_tagA	alkA_tagA_1	478010	G	A	GC>AT	right	LGST	ATGCTCACCGGGTGTTTTTTG
proofreading(+) MMR(+)	Foster_2015	alkA_tagA	alkA_tagA_1	483024	G	T	GC>TA	right	LGST	CAGTAGAACCGCCAAAGAAGG
proofreading(+) MMR(+)	Foster_2015	alkA_tagA	alkA_tagA_1	484654	G	T	GC>TA	right	LGST	CTACCAGTACGGTGGCATCGC
proofreading(+) MMR(+)	Foster_2015	alkA_tagA	alkA_tagA_1	502843	T	C	AT>GC	right	LDST	CCGTGGTGTTACTGCGCGCAC
proofreading(+) MMR(+)	Foster_2015	alkA_tagA	alkA_tagA_1	503274	T	G	AT>CG	right	LDST	TTTCCCGGCCAAAAATGGACA
proofreading(+) MMR(+)	Foster_2015	alkA_tagA	alkA_tagA_1	504666	C	T	GC>AT	right	LDST	CCAGCCTGTGGCGGGCGCGGC
proofreading(+) MMR(+)	Foster_2015	alkA_tagA	alkA_tagA_1	517741	T	C	AT>GC	right	LDST	CAGGATCAGGACACCCGCTAC
proofreading(+) MMR(+)	Foster_2015	alkA_tagA	alkA_tagA_1	527131	G	A	GC>AT	right	LGST	TGATAGTACTGCAGATGCTGC
proofreading(+) MMR(+)	Foster_2015	alkA_tagA	alkA_tagA_1	537578	T	C	AT>GC	right	LDST	AGCTATGAGGAACAAATAAAA
proofreading(+) MMR(+)	Foster_2015	alkA_tagA	alkA_tagA_1	618587	C	A	GC>TA	right	LDST	CTAACCGACTGAAACTTCTTG
proofreading(+) MMR(+)	Foster_2015	alkA_tagA	alkA_tagA_1	624859	G	T	GC>TA	right	LGST	CATTATTAAAGCCTTTATCAT
proofreading(+) MMR(+)	Foster_2015	alkA_tagA	alkA_tagA_1	631056	G	A	GC>AT	right	LGST	ATCGATCCGGGCGTGTATTTT
proofreading(+) MMR(+)	Foster_2015	alkA_tagA	alkA_tagA_1	633103	G	A	GC>AT	right	LGST	GCGGTGTCCAGGCGGCGCAGG
proofreading(+) MMR(+)	Foster_2015	alkA_tagA	alkA_tagA_1	646056	C	T	GC>AT	right	LDST	AAAACCTGCCGCCGTTGTTTA
proofreading(+) MMR(+)	Foster_2015	alkA_tagA	alkA_tagA_1	652119	A	T	AT>TA	right	LGST	GGTTTAAGTGATTTAATTGAT
proofreading(+) MMR(+)	Foster_2015	alkA_tagA	alkA_tagA_1	673139	G	T	GC>TA	right	LGST	CCTGCATCACGCATCAGTTTG
proofreading(+) MMR(+)	Foster_2015	alkA_tagA	alkA_tagA_1	728920	A	G	AT>GC	right	LGST	AAAAGTATAAAAATGGCAAAA
proofreading(+) MMR(+)	Foster_2015	alkA_tagA	alkA_tagA_1	743051	T	G	AT>CG	right	LDST	TCATTCCGCGAATGACCGGAG
proofreading(+) MMR(+)	Foster_2015	alkA_tagA	alkA_tagA_1	745031	G	A	GC>AT	right	LGST	GTATCATTGAGGCTGATATGT
proofreading(+) MMR(+)	Foster_2015	alkA_tagA	alkA_tagA_1	760152	C	G	GC>CG	right	LDST	ATTTTGCGCGGTGTCGGATGT
proofreading(+) MMR(+)	Foster_2015	alkA_tagA	alkA_tagA_1	767294	C	G	GC>CG	right	LDST	CGAGCACCGGGTAGAGATAAA
proofreading(+) MMR(+)	Foster_2015	alkA_tagA	alkA_tagA_1	769122	G	T	GC>TA	right	LGST	ATGCCGCAGAGCGACGCCGAC
proofreading(+) MMR(+)	Foster_2015	alkA_tagA	alkA_tagA_1	774035	T	G	AT>CG	right	LDST	AGCTGGCTGGAAGTTGCATCC
proofreading(+) MMR(+)	Foster_2015	alkA_tagA	alkA_tagA_1	783119	A	G	AT>GC	right	LGST	CGGCTACACTACGTGGATAAC
proofreading(+) MMR(+)	Foster_2015	alkA_tagA	alkA_tagA_1	797789	T	G	AT>CG	right	LDST	AGGTTGGTCGATGGAAAACGT
proofreading(+) MMR(+)	Foster_2015	alkA_tagA	alkA_tagA_1	803064	C	T	GC>AT	right	LDST	GGCAAATACCGGTAACATAGC
proofreading(+) MMR(+)	Foster_2015	alkA_tagA	alkA_tagA_1	870926	T	G	AT>CG	right	LDST	GCGTCTTCAAAGCTGAAGCCG
proofreading(+) MMR(+)	Foster_2015	alkA_tagA	alkA_tagA_1	894283	A	C	AT>CG	right	LGST	CTCAAACCTGAAAATCTGGAA
proofreading(+) MMR(+)	Foster_2015	alkA_tagA	alkA_tagA_1	895188	A	C	AT>CG	right	LGST	GTATGCTGGCAGGTTTCGAAC
proofreading(+) MMR(+)	Foster_2015	alkA_tagA	alkA_tagA_1	917313	C	A	GC>TA	right	LDST	TTATCCAGTCGCAATGTGCCT
proofreading(+) MMR(+)	Foster_2015	alkA_tagA	alkA_tagA_1	933645	C	T	GC>AT	right	LDST	GCCACCGGAGGCAAAATACCA
proofreading(+) MMR(+)	Foster_2015	alkA_tagA	alkA_tagA_1	956918	G	C	GC>CG	right	LGST	GCTGTTTGAAGTTTTAATCAT
proofreading(+) MMR(+)	Foster_2015	alkA_tagA	alkA_tagA_1	960215	A	T	AT>TA	right	LGST	TGTCAATGTAAGTTGTTGATA
proofreading(+) MMR(+)	Foster_2015	alkA_tagA	alkA_tagA_1	1003287	C	T	GC>AT	right	LDST	GATTGAGCGGGATTTCTTGCT
proofreading(+) MMR(+)	Foster_2015	alkA_tagA	alkA_tagA_1	1031720	C	A	GC>TA	right	LDST	TATAGTGCGCGTCATTCCGGA
proofreading(+) MMR(+)	Foster_2015	alkA_tagA	alkA_tagA_1	1058061	A	C	AT>CG	right	LGST	GCTTCACTAAACCATAATTCT
proofreading(+) MMR(+)	Foster_2015	alkA_tagA	alkA_tagA_1	1099394	C	G	GC>CG	right	LDST	CCTCACGACAGTTGTCTTCAC
proofreading(+) MMR(+)	Foster_2015	alkA_tagA	alkA_tagA_1	1100133	C	T	GC>AT	right	LDST	GCGGGTTAGCGGTGCCATGGT
proofreading(+) MMR(+)	Foster_2015	alkA_tagA	alkA_tagA_1	1114523	G	C	GC>CG	right	LGST	ACCATCGGCGGCACCGAGCAA
proofreading(+) MMR(+)	Foster_2015	alkA_tagA	alkA_tagA_1	1123950	G	T	GC>TA	right	LGST	GTGTTTCTGCGTCGTCGTTGA
proofreading(+) MMR(+)	Foster_2015	alkA_tagA	alkA_tagA_1	1168905	T	A	AT>TA	right	LDST	TTTTTATGGGATCTGGACTGG
proofreading(+) MMR(+)	Foster_2015	alkA_tagA	alkA_tagA_1	1171833	T	C	AT>GC	right	LDST	ATCGGTACGCACAAACTGCTG
proofreading(+) MMR(+)	Foster_2015	alkA_tagA	alkA_tagA_1	1185232	A	T	AT>TA	right	LGST	TAATTTCAGCAGCGGGGGTTT
proofreading(+) MMR(+)	Foster_2015	alkA_tagA	alkA_tagA_1	1198375	C	T	GC>AT	right	LDST	CTCGATACGTGCTACTGATCA
proofreading(+) MMR(+)	Foster_2015	alkA_tagA	alkA_tagA_1	1202954	A	G	AT>GC	right	LGST	AAACCCTTGTACCGTTAAGGT
proofreading(+) MMR(+)	Foster_2015	alkA_tagA	alkA_tagA_1	1228504	C	T	GC>AT	right	LDST	TATTTTGCGGGTCGCCGGTAA
proofreading(+) MMR(+)	Foster_2015	alkA_tagA	alkA_tagA_1	1248275	T	G	AT>CG	right	LDST	CCGTGGAAGAAGAACAAGATC
proofreading(+) MMR(+)	Foster_2015	alkA_tagA	alkA_tagA_1	1256339	A	G	AT>GC	right	LGST	TTTTTGCATTACTAATAAGAA
proofreading(+) MMR(+)	Foster_2015	alkA_tagA	alkA_tagA_1	1271902	A	G	AT>GC	right	LGST	AATAGGTAGGAAAAATAACAG
proofreading(+) MMR(+)	Foster_2015	alkA_tagA	alkA_tagA_1	1286383	G	A	GC>AT	right	LGST	ACACCTCGATGGTGTGGCGTT
proofreading(+) MMR(+)	Foster_2015	alkA_tagA	alkA_tagA_1	1313668	T	C	AT>GC	right	LDST	ACTCAAGGAGAGTGCATGTCT
proofreading(+) MMR(+)	Foster_2015	alkA_tagA	alkA_tagA_1	1314549	A	T	AT>TA	right	LGST	TCAGTGTGGTACATGGATATC
proofreading(+) MMR(+)	Foster_2015	alkA_tagA	alkA_tagA_1	1317048	C	G	GC>CG	right	LDST	CGACCCACTGGCGGATGGCCC
proofreading(+) MMR(+)	Foster_2015	alkA_tagA	alkA_tagA_1	1321462	T	G	AT>CG	right	LDST	CGCAGTCGGAAGCCGACGAAA
proofreading(+) MMR(+)	Foster_2015	alkA_tagA	alkA_tagA_1	1324383	A	T	AT>TA	right	LGST	CACGCCGGGCAACTATACCTT
proofreading(+) MMR(+)	Foster_2015	alkA_tagA	alkA_tagA_1	1327483	T	A	AT>TA	right	LDST	ACGAACACGGATCAGGCGGCT
proofreading(+) MMR(+)	Foster_2015	alkA_tagA	alkA_tagA_1	1364137	C	T	GC>AT	right	LDST	TCTGCTTATAGCCGCCAAACG
proofreading(+) MMR(+)	Foster_2015	alkA_tagA	alkA_tagA_1	1370870	C	T	GC>AT	right	LDST	CCTTTCGCAAGGTAACAGAGT
proofreading(+) MMR(+)	Foster_2015	alkA_tagA	alkA_tagA_1	1386533	A	C	AT>CG	right	LGST	GTCAGGTGAAAGAAACGCTGC
proofreading(+) MMR(+)	Foster_2015	alkA_tagA	alkA_tagA_1	1407214	C	T	GC>AT	right	LDST	ATGAAATCTCGCATTTACCCG
proofreading(+) MMR(+)	Foster_2015	alkA_tagA	alkA_tagA_1	1420319	C	T	GC>AT	right	LDST	GACGCCTAACGCAATTGTCAA
proofreading(+) MMR(+)	Foster_2015	alkA_tagA	alkA_tagA_1	1438592	C	T	GC>AT	right	LDST	CGCGTGATATGCGCGGGCAGA
proofreading(+) MMR(+)	Foster_2015	alkA_tagA	alkA_tagA_1	1452605	C	T	GC>AT	right	LDST	GTGCCGATGTGCAGGAAAAAG
proofreading(+) MMR(+)	Foster_2015	alkA_tagA	alkA_tagA_1	1453737	A	T	AT>TA	right	LGST	TAACTATGCGATCTGTATAGC
proofreading(+) MMR(+)	Foster_2015	alkA_tagA	alkA_tagA_1	1456299	A	T	AT>TA	right	LGST	CGCCAGAAGTACGTTGCCCGC
proofreading(+) MMR(+)	Foster_2015	alkA_tagA	alkA_tagA_1	1459274	T	G	AT>CG	right	LDST	GGTCACCGGGATCAGGCGTTT
proofreading(+) MMR(+)	Foster_2015	alkA_tagA	alkA_tagA_1	1465273	A	G	AT>GC	right	LGST	GAATTATAGGAAAGTATGTTT
proofreading(+) MMR(+)	Foster_2015	alkA_tagA	alkA_tagA_1	1495143	T	C	AT>GC	right	LDST	TGTTAATAATATTTTGCAATC
proofreading(+) MMR(+)	Foster_2015	alkA_tagA	alkA_tagA_1	1499332	T	C	AT>GC	right	LDST	CCGACATTTGATCACGAAGCG
proofreading(+) MMR(+)	Foster_2015	alkA_tagA	alkA_tagA_1	1505820	T	C	AT>GC	right	LDST	GATTGCAGGGACTAACACTTA
proofreading(+) MMR(+)	Foster_2015	alkA_tagA	alkA_tagA_1	1506109	C	T	GC>AT	right	LDST	ATGCTACGGTGCCTGTACGCT
proofreading(+) MMR(+)	Foster_2015	alkA_tagA	alkA_tagA_1	1513575	G	A	GC>AT	right	LGST	GTGGCATGACGGGAAGCTTCG
proofreading(+) MMR(+)	Foster_2015	alkA_tagA	alkA_tagA_1	1530580	C	T	GC>AT	right	LDST	CTCACCTGGCGTCCTTTTTTA
proofreading(+) MMR(+)	Foster_2015	alkA_tagA	alkA_tagA_1	1531751	A	G	AT>GC	right	LGST	ATTCCTTATTACCTAAAGCTG
proofreading(+) MMR(+)	Foster_2015	alkA_tagA	alkA_tagA_1	1543434	C	A	GC>TA	right	LDST	CGGTGATGTCGCTGGCGAATG
proofreading(+) MMR(+)	Foster_2015	alkA_tagA	alkA_tagA_1	1545256	A	G	AT>GC	right	LGST	TATGTGTAATACTTACATTTC
proofreading(+) MMR(+)	Foster_2015	alkA_tagA	alkA_tagA_1	1547203	T	C	AT>GC	right	LDST	AATTCAGCTTAATTTTTAACG
proofreading(+) MMR(+)	Foster_2015	alkA_tagA	alkA_tagA_1	1582583	G	A	GC>AT	right	LGST	AGAAATAAGTGGATGTAAGTG
proofreading(+) MMR(+)	Foster_2015	alkA_tagA	alkA_tagA_1	1583411	T	C	AT>GC	right	LDST	TAATGAAATGATTGCTTATCT
proofreading(+) MMR(+)	Foster_2015	alkA_tagA	alkA_tagA_1	1584267	A	G	AT>GC	right	LGST	CACTTAATGGATCGTGGTTAT
proofreading(+) MMR(+)	Foster_2015	alkA_tagA	alkA_tagA_1	1585345	T	C	AT>GC	right	LDST	AACGTACAGCAACTGGTCAAT
proofreading(+) MMR(+)	Foster_2015	alkA_tagA	alkA_tagA_1	1595183	A	C	AT>CG	right	LGST	ATCCATAATCACCCTCGGCGA
proofreading(+) MMR(+)	Foster_2015	alkA_tagA	alkA_tagA_1	1600435	A	C	AT>CG	right	LGST	GCGCGCTTAAAGGTAAGCCAA
proofreading(+) MMR(+)	Foster_2015	alkA_tagA	alkA_tagA_1	1619349	G	T	GC>TA	right	LGST	ATGCTGGATCGCCTGGTCTGT
proofreading(+) MMR(+)	Foster_2015	alkA_tagA	alkA_tagA_1	1637302	A	T	AT>TA	right	LGST	ATCCAGAGAGATCACATTTCA
proofreading(+) MMR(+)	Foster_2015	alkA_tagA	alkA_tagA_1	1670857	A	G	AT>GC	left	LDST	TTTCTGGCATAACTATGGCTG
proofreading(+) MMR(+)	Foster_2015	alkA_tagA	alkA_tagA_1	1674467	G	A	GC>AT	left	LDST	GGATGGCGGCGATTCAACGTG
proofreading(+) MMR(+)	Foster_2015	alkA_tagA	alkA_tagA_1	1696271	A	G	AT>GC	left	LDST	AACAGCGTTGACAGAAGCCAT
proofreading(+) MMR(+)	Foster_2015	alkA_tagA	alkA_tagA_1	1699272	A	G	AT>GC	left	LDST	AATGTGATTTATGCCTCACTA
proofreading(+) MMR(+)	Foster_2015	alkA_tagA	alkA_tagA_1	1702160	G	A	GC>AT	left	LDST	AAATCGTTGCGCAATCGTGGA
proofreading(+) MMR(+)	Foster_2015	alkA_tagA	alkA_tagA_1	1704017	T	C	AT>GC	left	LGST	TAAACCCTTTACCGTGACACT
proofreading(+) MMR(+)	Foster_2015	alkA_tagA	alkA_tagA_1	1712180	A	C	AT>CG	left	LDST	AACACCGATTACCCCATTGAT
proofreading(+) MMR(+)	Foster_2015	alkA_tagA	alkA_tagA_1	1713151	T	G	AT>CG	left	LGST	AGCTTTAAACAGGCCGTTACC
proofreading(+) MMR(+)	Foster_2015	alkA_tagA	alkA_tagA_1	1724745	G	A	GC>AT	left	LDST	CTTACGGTACGTCGTACCCCA
proofreading(+) MMR(+)	Foster_2015	alkA_tagA	alkA_tagA_1	1746411	G	T	GC>TA	left	LDST	GCTAATATTCGTCCCCGTTGT
proofreading(+) MMR(+)	Foster_2015	alkA_tagA	alkA_tagA_1	1789408	A	C	AT>CG	left	LDST	TCCATTACCGACCCGTGTCTG
proofreading(+) MMR(+)	Foster_2015	alkA_tagA	alkA_tagA_1	1801304	G	A	GC>AT	left	LDST	TTTTCAGGACGAGTGGAGAGT
proofreading(+) MMR(+)	Foster_2015	alkA_tagA	alkA_tagA_1	1807021	G	C	GC>CG	left	LDST	TAGCGGCAAGGCCAAACGGGT
proofreading(+) MMR(+)	Foster_2015	alkA_tagA	alkA_tagA_1	1811117	G	A	GC>AT	left	LDST	TAAAGATTCTGTACAGTGGTT
proofreading(+) MMR(+)	Foster_2015	alkA_tagA	alkA_tagA_1	1853672	C	T	GC>AT	left	LGST	GCTGCAACAGGGGCCGCTTTT
proofreading(+) MMR(+)	Foster_2015	alkA_tagA	alkA_tagA_1	1854966	A	G	AT>GC	left	LDST	TTTTCACAGAAACAGAGGTGA
proofreading(+) MMR(+)	Foster_2015	alkA_tagA	alkA_tagA_1	1861433	G	T	GC>TA	left	LDST	ATAATGATCTGCGTTTTACAA
proofreading(+) MMR(+)	Foster_2015	alkA_tagA	alkA_tagA_1	1870452	A	T	AT>TA	left	LDST	ACGAAAATTGATCCTGGTCAA
proofreading(+) MMR(+)	Foster_2015	alkA_tagA	alkA_tagA_1	1934162	G	A	GC>AT	left	LDST	GAGGAACAGAGCACCATCAAA
proofreading(+) MMR(+)	Foster_2015	alkA_tagA	alkA_tagA_1	1952497	G	A	GC>AT	left	LDST	GCATATTTGCGGCATCGTTTT
proofreading(+) MMR(+)	Foster_2015	alkA_tagA	alkA_tagA_1	1955145	A	T	AT>TA	left	LDST	TTTTCACCGGATCGGCGCGGA
proofreading(+) MMR(+)	Foster_2015	alkA_tagA	alkA_tagA_1	1964291	G	A	GC>AT	left	LDST	GCCGGAATTTGTGCCACCAGA
proofreading(+) MMR(+)	Foster_2015	alkA_tagA	alkA_tagA_1	1969061	G	A	GC>AT	left	LDST	AGAGGGAAATGATGTGCCTCA
proofreading(+) MMR(+)	Foster_2015	alkA_tagA	alkA_tagA_1	1973866	C	A	GC>TA	left	LGST	GAAGATGGGCGGTCATGTCGA
proofreading(+) MMR(+)	Foster_2015	alkA_tagA	alkA_tagA_1	1984821	G	A	GC>AT	left	LDST	TAATCGCCACGCCCGCGTTAA
proofreading(+) MMR(+)	Foster_2015	alkA_tagA	alkA_tagA_1	1991810	T	C	AT>GC	left	LGST	GTACCATGGGAAAGATAAGAA
proofreading(+) MMR(+)	Foster_2015	alkA_tagA	alkA_tagA_1	2022511	G	A	GC>AT	left	LDST	GGTTCCCCCAGCCACCATTGC
proofreading(+) MMR(+)	Foster_2015	alkA_tagA	alkA_tagA_1	2027482	C	T	GC>AT	left	LGST	TATGTCTCGCGTGCCGGATTT
proofreading(+) MMR(+)	Foster_2015	alkA_tagA	alkA_tagA_1	2049150	A	C	AT>CG	left	LDST	TGAAGGCGTGACCCCCAGTAA
proofreading(+) MMR(+)	Foster_2015	alkA_tagA	alkA_tagA_1	2067853	G	A	GC>AT	left	LDST	ATACGAAGTTGCTCAGGATCA
proofreading(+) MMR(+)	Foster_2015	alkA_tagA	alkA_tagA_1	2076069	A	T	AT>TA	left	LDST	AAACGCACGGATCCTCGGTGA
proofreading(+) MMR(+)	Foster_2015	alkA_tagA	alkA_tagA_1	2081018	T	C	AT>GC	left	LGST	GAAAACAGTGAGGGCGTCATT
proofreading(+) MMR(+)	Foster_2015	alkA_tagA	alkA_tagA_1	2084972	C	A	GC>TA	left	LGST	TTACCGCCGCGCCGAACCGGG
proofreading(+) MMR(+)	Foster_2015	alkA_tagA	alkA_tagA_1	2091381	T	A	AT>TA	left	LGST	GGAAGGTTTCAATATTCTTTA
proofreading(+) MMR(+)	Foster_2015	alkA_tagA	alkA_tagA_1	2107144	A	G	AT>GC	left	LDST	ATTAACGCATACGGCTGGATA
proofreading(+) MMR(+)	Foster_2015	alkA_tagA	alkA_tagA_1	2132465	G	A	GC>AT	left	LDST	TTCTTTTTGCGCCACACCGAA
proofreading(+) MMR(+)	Foster_2015	alkA_tagA	alkA_tagA_1	2132684	G	A	GC>AT	left	LDST	ATTTTTTGCTGGCGCGGTCGA
proofreading(+) MMR(+)	Foster_2015	alkA_tagA	alkA_tagA_1	2148842	A	C	AT>CG	left	LDST	GAACAGGTGCAACTGGCCCTG
proofreading(+) MMR(+)	Foster_2015	alkA_tagA	alkA_tagA_1	2164442	A	T	AT>TA	left	LDST	ACACCACCGGATCTGATCCTG
proofreading(+) MMR(+)	Foster_2015	alkA_tagA	alkA_tagA_1	2166201	G	A	GC>AT	left	LDST	GTCGCTGCCTGCTCTCTGGCT
proofreading(+) MMR(+)	Foster_2015	alkA_tagA	alkA_tagA_1	2168381	A	G	AT>GC	left	LDST	ATTATAATTGAATAGGATTAT
proofreading(+) MMR(+)	Foster_2015	alkA_tagA	alkA_tagA_1	2177590	C	A	GC>TA	left	LGST	AAGCGTTCAAGAAATCGATGG
proofreading(+) MMR(+)	Foster_2015	alkA_tagA	alkA_tagA_1	2210973	G	T	GC>TA	left	LDST	ACCGCGGTGGGTTTTTATCGG
proofreading(+) MMR(+)	Foster_2015	alkA_tagA	alkA_tagA_1	2237019	G	A	GC>AT	left	LDST	CTAACATCCCGCCAAAGGCAT
proofreading(+) MMR(+)	Foster_2015	alkA_tagA	alkA_tagA_1	2290585	A	C	AT>CG	left	LDST	CTGGAGCTTGATCCTGGCTCT
proofreading(+) MMR(+)	Foster_2015	alkA_tagA	alkA_tagA_1	2297216	C	G	GC>CG	left	LGST	CGCGTCTGTGGCTGACCCGTG
proofreading(+) MMR(+)	Foster_2015	alkA_tagA	alkA_tagA_1	2332083	C	T	GC>AT	left	LGST	TTACCAGCCTGGTGAACTGGT
proofreading(+) MMR(+)	Foster_2015	alkA_tagA	alkA_tagA_1	2353967	G	T	GC>TA	left	LDST	AGCGGTAACTGCGGGTGAAGT
proofreading(+) MMR(+)	Foster_2015	alkA_tagA	alkA_tagA_1	2370915	C	T	GC>AT	left	LGST	GTAACGTACCGATTTCATCAG
proofreading(+) MMR(+)	Foster_2015	alkA_tagA	alkA_tagA_1	2375071	G	A	GC>AT	left	LDST	CGTACCTGCTGCGCCTGCATC
proofreading(+) MMR(+)	Foster_2015	alkA_tagA	alkA_tagA_1	2383565	T	A	AT>TA	left	LGST	TTATTATTCGACATTTCTCCC
proofreading(+) MMR(+)	Foster_2015	alkA_tagA	alkA_tagA_1	2384479	T	C	AT>GC	left	LGST	GTAACGGAATACCGTCAGATT
proofreading(+) MMR(+)	Foster_2015	alkA_tagA	alkA_tagA_1	2440177	T	G	AT>CG	left	LGST	GTAACCCTGAAACCAGAGAGA
proofreading(+) MMR(+)	Foster_2015	alkA_tagA	alkA_tagA_1	2448200	T	G	AT>CG	left	LGST	TGAACGCGTGATCCGCCGCGT
proofreading(+) MMR(+)	Foster_2015	alkA_tagA	alkA_tagA_1	2466696	C	G	GC>CG	left	LGST	TTTTCCGACGGTCAGGATTTT
proofreading(+) MMR(+)	Foster_2015	alkA_tagA	alkA_tagA_1	2487740	G	A	GC>AT	left	LDST	TGCGTTTCAAGCACTAGAAGC
proofreading(+) MMR(+)	Foster_2015	alkA_tagA	alkA_tagA_1	2547660	C	T	GC>AT	left	LGST	TTGAATCCCTGGCTGTCCATT
proofreading(+) MMR(+)	Foster_2015	alkA_tagA	alkA_tagA_1	2556243	T	G	AT>CG	left	LGST	ATTGCCGCTGATGAAGCGACC
proofreading(+) MMR(+)	Foster_2015	alkA_tagA	alkA_tagA_1	2560977	T	A	AT>TA	left	LGST	TTGACCCACCACTAACGGCAA
proofreading(+) MMR(+)	Foster_2015	alkA_tagA	alkA_tagA_1	2564482	T	C	AT>GC	left	LGST	TGGGAGGTTAACACGCGTATT
proofreading(+) MMR(+)	Foster_2015	alkA_tagA	alkA_tagA_1	2567045	G	A	GC>AT	left	LDST	TGGTCGCCCAGGGCGAAAGCA
proofreading(+) MMR(+)	Foster_2015	alkA_tagA	alkA_tagA_1	2598090	A	C	AT>CG	left	LDST	CACTTTTTCCAGCGCCGCTGG
proofreading(+) MMR(+)	Foster_2015	alkA_tagA	alkA_tagA_1	2607533	T	C	AT>GC	left	LGST	TTGCTTAAGAACCTCGCTCCA
proofreading(+) MMR(+)	Foster_2015	alkA_tagA	alkA_tagA_1	2607680	C	T	GC>AT	left	LGST	GGAGAGCAGGGCGCTGACCGG
proofreading(+) MMR(+)	Foster_2015	alkA_tagA	alkA_tagA_1	2629671	T	C	AT>GC	left	LGST	GGAATAATTTATAAAAATATA
proofreading(+) MMR(+)	Foster_2015	alkA_tagA	alkA_tagA_1	2658710	G	A	GC>AT	left	LDST	GCGGTATCGAGCGCTGCATTA
proofreading(+) MMR(+)	Foster_2015	alkA_tagA	alkA_tagA_1	2669462	G	A	GC>AT	left	LDST	GAAGTTCCTTGTGTGGAGAGT
proofreading(+) MMR(+)	Foster_2015	alkA_tagA	alkA_tagA_1	2715019	A	G	AT>GC	left	LDST	TCGGTAAGAGAGCAACGTTTC
proofreading(+) MMR(+)	Foster_2015	alkA_tagA	alkA_tagA_1	2715355	T	G	AT>CG	left	LGST	ATGTTTTTATATTCTAGATTC
proofreading(+) MMR(+)	Foster_2015	alkA_tagA	alkA_tagA_1	2744951	T	G	AT>CG	left	LGST	ATTGACGAAGAATGGTCAATC
proofreading(+) MMR(+)	Foster_2015	alkA_tagA	alkA_tagA_1	2758241	A	T	AT>TA	left	LDST	CTTGAGCTGGATCATATAATT
proofreading(+) MMR(+)	Foster_2015	alkA_tagA	alkA_tagA_1	2760292	C	T	GC>AT	left	LGST	CATTTGCCTTGTCACGATTTC
proofreading(+) MMR(+)	Foster_2015	alkA_tagA	alkA_tagA_1	2767978	A	T	AT>TA	left	LDST	ACCATCGTGGATCTGCCCGGC
proofreading(+) MMR(+)	Foster_2015	alkA_tagA	alkA_tagA_1	2771857	A	C	AT>CG	left	LDST	TTCTTGATAAACCCATGAGAC
proofreading(+) MMR(+)	Foster_2015	alkA_tagA	alkA_tagA_1	2773428	T	C	AT>GC	left	LGST	AGAGAACGCCACTACAAAGAA
proofreading(+) MMR(+)	Foster_2015	alkA_tagA	alkA_tagA_1	2774540	G	A	GC>AT	left	LDST	TACTTAACGGGTTTTTTACTT
proofreading(+) MMR(+)	Foster_2015	alkA_tagA	alkA_tagA_1	2784620	T	C	AT>GC	left	LGST	CTAAAGCTGGAAAACAATGAA
proofreading(+) MMR(+)	Foster_2015	alkA_tagA	alkA_tagA_1	2785575	T	C	AT>GC	left	LGST	AAGTACCTGGAAAAAATGCCT
proofreading(+) MMR(+)	Foster_2015	alkA_tagA	alkA_tagA_1	2787344	G	T	GC>TA	left	LDST	TGGGAATTGGGGGTAGTGGTA
proofreading(+) MMR(+)	Foster_2015	alkA_tagA	alkA_tagA_1	2841035	G	T	GC>TA	left	LDST	CGCGCTTGCCGCCAACCAGTC
proofreading(+) MMR(+)	Foster_2015	alkA_tagA	alkA_tagA_1	2858078	G	A	GC>AT	left	LDST	CAAACTATTGGCGCATTGCAG
proofreading(+) MMR(+)	Foster_2015	alkA_tagA	alkA_tagA_1	2858285	G	A	GC>AT	left	LDST	GAGAAGATGGGCGAGTTTGCC
proofreading(+) MMR(+)	Foster_2015	alkA_tagA	alkA_tagA_1	2877959	T	A	AT>TA	left	LGST	TCCCCGCGCCAGCGGGGATAA
proofreading(+) MMR(+)	Foster_2015	alkA_tagA	alkA_tagA_1	2912921	C	T	GC>AT	left	LGST	AAAGCTGAAGGCGTTAAAGCG
proofreading(+) MMR(+)	Foster_2015	alkA_tagA	alkA_tagA_1	2917481	A	G	AT>GC	left	LDST	CCCGAATGCGACCCTCGACTG
proofreading(+) MMR(+)	Foster_2015	alkA_tagA	alkA_tagA_1	2920282	A	T	AT>TA	left	LDST	TTTTGGTCCGATCACCGATAT
proofreading(+) MMR(+)	Foster_2015	alkA_tagA	alkA_tagA_1	2926262	T	C	AT>GC	left	LGST	TTTGATTACAATAGCCCTGCC
proofreading(+) MMR(+)	Foster_2015	alkA_tagA	alkA_tagA_1	2957015	A	C	AT>CG	left	LDST	TAGCTAAAGTACCCCTCGAGC
proofreading(+) MMR(+)	Foster_2015	alkA_tagA	alkA_tagA_1	2969285	A	G	AT>GC	left	LDST	AAAAAGAGTAATTCGTGACCC
proofreading(+) MMR(+)	Foster_2015	alkA_tagA	alkA_tagA_1	2990741	T	C	AT>GC	left	LGST	AATATCCGCTATCTTTATTGA
proofreading(+) MMR(+)	Foster_2015	alkA_tagA	alkA_tagA_1	3008461	G	T	GC>TA	left	LDST	CAGCGTTGCCGCATTAGGTAT
proofreading(+) MMR(+)	Foster_2015	alkA_tagA	alkA_tagA_1	3014472	G	T	GC>TA	left	LDST	AACGCCCCCTGAGGGTGGCGA
proofreading(+) MMR(+)	Foster_2015	alkA_tagA	alkA_tagA_1	3025828	G	A	GC>AT	left	LDST	TCACCCGTACGATCGATAACC
proofreading(+) MMR(+)	Foster_2015	alkA_tagA	alkA_tagA_1	3042258	C	A	GC>TA	left	LGST	GGCTCGATATGCAATGTATTC
proofreading(+) MMR(+)	Foster_2015	alkA_tagA	alkA_tagA_1	3046763	G	A	GC>AT	left	LDST	CAGGATAGAGGCGCTACCGAA
proofreading(+) MMR(+)	Foster_2015	alkA_tagA	alkA_tagA_1	3072800	C	A	GC>TA	left	LGST	TGCCATTGTCGATGGCACCCA
proofreading(+) MMR(+)	Foster_2015	alkA_tagA	alkA_tagA_1	3073453	T	C	AT>GC	left	LGST	GTATTGCATGAACGTTCACTG
proofreading(+) MMR(+)	Foster_2015	alkA_tagA	alkA_tagA_1	3074427	T	C	AT>GC	left	LGST	CACCATTACAATAGCTGGCTG
proofreading(+) MMR(+)	Foster_2015	alkA_tagA	alkA_tagA_1	3085982	A	C	AT>CG	left	LDST	TGCGATAACAACCCATAAGCA
proofreading(+) MMR(+)	Foster_2015	alkA_tagA	alkA_tagA_1	3147508	T	C	AT>GC	left	LGST	TCCTTCGCCAAATGGTCACGG
proofreading(+) MMR(+)	Foster_2015	alkA_tagA	alkA_tagA_1	3154414	T	G	AT>CG	left	LGST	TAAGGCGCGGATGATGATCAT
proofreading(+) MMR(+)	Foster_2015	alkA_tagA	alkA_tagA_1	3172015	G	A	GC>AT	left	LDST	AATAAGTGGCGTAAGAAGAAA
proofreading(+) MMR(+)	Foster_2015	alkA_tagA	alkA_tagA_1	3184574	A	C	AT>CG	left	LDST	CAGAATCGTTACTCTCTCCCA
proofreading(+) MMR(+)	Foster_2015	alkA_tagA	alkA_tagA_1	3243052	T	C	AT>GC	left	LGST	AGCGATCTGGATCAGTATCGC
proofreading(+) MMR(+)	Foster_2015	alkA_tagA	alkA_tagA_1	3275258	C	T	GC>AT	left	LGST	CCAGCCAGGGGTTATTAAAAT
proofreading(+) MMR(+)	Foster_2015	alkA_tagA	alkA_tagA_1	3281055	G	C	GC>CG	left	LDST	GGTGATGTCCGGCGTGATGTC
proofreading(+) MMR(+)	Foster_2015	alkA_tagA	alkA_tagA_1	3304275	G	A	GC>AT	left	LDST	AGTATGGCGTGCAGCAGGCGC
proofreading(+) MMR(+)	Foster_2015	alkA_tagA	alkA_tagA_1	3318593	G	A	GC>AT	left	LDST	AGTGAGAGCGGAAATCCAGGC
proofreading(+) MMR(+)	Foster_2015	alkA_tagA	alkA_tagA_1	3334889	A	C	AT>CG	left	LDST	GAAAGCGACTAACTTAAGGAG
proofreading(+) MMR(+)	Foster_2015	alkA_tagA	alkA_tagA_1	3376575	C	A	GC>TA	left	LGST	ACTGGCGAATGATGAGGTGCG
proofreading(+) MMR(+)	Foster_2015	alkA_tagA	alkA_tagA_1	3383331	T	A	AT>TA	left	LGST	GTTAATAAGTAATTGATTAGC
proofreading(+) MMR(+)	Foster_2015	alkA_tagA	alkA_tagA_1	3433885	A	C	AT>CG	left	LDST	TGTTTCGGAAAACCGTGACGA
proofreading(+) MMR(+)	Foster_2015	alkA_tagA	alkA_tagA_1	3460221	G	C	GC>CG	left	LDST	CGGGCGAAAAGAGCGGGCTGC
proofreading(+) MMR(+)	Foster_2015	alkA_tagA	alkA_tagA_1	3469435	C	T	GC>AT	left	LGST	GGTCAGACCTGGTATGTCGTC
proofreading(+) MMR(+)	Foster_2015	alkA_tagA	alkA_tagA_1	3520650	C	T	GC>AT	left	LGST	GCGTACAGGCGGCAAAGCCGC
proofreading(+) MMR(+)	Foster_2015	alkA_tagA	alkA_tagA_1	3542370	A	G	AT>GC	left	LDST	GGCGTGATGGATCAGAAATTC
proofreading(+) MMR(+)	Foster_2015	alkA_tagA	alkA_tagA_1	3558880	A	C	AT>CG	left	LDST	AAAAGTGGCGATCAAATCCCG
proofreading(+) MMR(+)	Foster_2015	alkA_tagA	alkA_tagA_1	3593745	C	T	GC>AT	left	LGST	CGAGTAACCTGGCCTATGGTG
proofreading(+) MMR(+)	Foster_2015	alkA_tagA	alkA_tagA_1	3596783	C	A	GC>TA	left	LGST	GTCGAACATTGCCGGTGATGC
proofreading(+) MMR(+)	Foster_2015	alkA_tagA	alkA_tagA_1	3632858	T	A	AT>TA	left	LGST	GTTTTCAACTACATTAAAACT
proofreading(+) MMR(+)	Foster_2015	alkA_tagA	alkA_tagA_1	3642491	G	A	GC>AT	left	LDST	TTACCACCACGCGTTTGGTCG
proofreading(+) MMR(+)	Foster_2015	alkA_tagA	alkA_tagA_1	3685128	A	G	AT>GC	left	LDST	CGACAAAAGTAAGTAAATGGT
proofreading(+) MMR(+)	Foster_2015	alkA_tagA	alkA_tagA_1	3726317	T	A	AT>TA	left	LGST	TAGCACCAGCAACATTTTTCC
proofreading(+) MMR(+)	Foster_2015	alkA_tagA	alkA_tagA_1	3756299	C	A	GC>TA	left	LGST	TGGATGCTGCGCACAAAGTGA
proofreading(+) MMR(+)	Foster_2015	alkA_tagA	alkA_tagA_1	3795184	G	A	GC>AT	left	LDST	CCGCGCCTACGTCTTACCCAA
proofreading(+) MMR(+)	Foster_2015	alkA_tagA	alkA_tagA_1	3799424	T	C	AT>GC	left	LGST	AAACTTCAAGACATCAGTGCA
proofreading(+) MMR(+)	Foster_2015	alkA_tagA	alkA_tagA_1	3852678	C	T	GC>AT	left	LGST	GGCATTCCGGGCGGTTCTATC
proofreading(+) MMR(+)	Foster_2015	alkA_tagA	alkA_tagA_1	3853239	A	G	AT>GC	left	LDST	TTCGGCACGAATTTTGACGTA
proofreading(+) MMR(+)	Foster_2015	alkA_tagA	alkA_tagA_1	3888675	G	A	GC>AT	left	LDST	AATCGGTATAGCAGATGTAAT
proofreading(+) MMR(+)	Foster_2015	alkA_tagA	alkA_tagA_1	3902239	A	T	AT>TA	left	LDST	TTTATGGTGCAAAGAAAGAAT
proofreading(+) MMR(+)	Foster_2015	alkA_tagA	alkA_tagA_1	3923350	C	A	GC>TA	left	LGST	GGTGCAACATGAGCTTAAACT
proofreading(+) MMR(+)	Foster_2015	alkA_tagA	alkA_tagA_1	3934377	C	T	GC>AT	right	LDST	TTTCTTTCATGCGGTGGGAGA
proofreading(+) MMR(+)	Foster_2015	alkA_tagA	alkA_tagA_1	3936375	T	G	AT>CG	right	LDST	AAGCGTGGAGACCACCAGCGC
proofreading(+) MMR(+)	Foster_2015	alkA_tagA	alkA_tagA_1	3941685	A	G	AT>GC	right	LGST	AATTTATCAGACAATCTGTGT
proofreading(+) MMR(+)	Foster_2015	alkA_tagA	alkA_tagA_1	3952937	C	T	GC>AT	right	LDST	ATGGTGTTTGGTGCTGCGCGG
proofreading(+) MMR(+)	Foster_2015	alkA_tagA	alkA_tagA_1	3959062	G	T	GC>TA	right	LGST	GATTGCGATGGTGAAAGCGGG
proofreading(+) MMR(+)	Foster_2015	alkA_tagA	alkA_tagA_1	4002684	G	A	GC>AT	right	LGST	TTTAAATGCTGCTTTATATTC
proofreading(+) MMR(+)	Foster_2015	alkA_tagA	alkA_tagA_1	4043743	T	G	AT>CG	right	LDST	AAACAGCGGAACAGTCACTTT
proofreading(+) MMR(+)	Foster_2015	alkA_tagA	alkA_tagA_1	4073153	G	C	GC>CG	right	LGST	TTGTTCAGCGGTGCCGCCAGC
proofreading(+) MMR(+)	Foster_2015	alkA_tagA	alkA_tagA_1	4077944	G	T	GC>TA	right	LGST	CACTCTGGATGACATTCTGCA
proofreading(+) MMR(+)	Foster_2015	alkA_tagA	alkA_tagA_1	4080718	T	C	AT>GC	right	LDST	CTGGGCGCAGATGGCCAATCT
proofreading(+) MMR(+)	Foster_2015	alkA_tagA	alkA_tagA_1	4114609	A	T	AT>TA	right	LGST	TTTGCGATCCAGATAGTGGAT
proofreading(+) MMR(+)	Foster_2015	alkA_tagA	alkA_tagA_1	4188031	A	C	AT>CG	right	LGST	ACTTTGGTGTATGTGCGCACT
proofreading(+) MMR(+)	Foster_2015	alkA_tagA	alkA_tagA_1	4193142	C	T	GC>AT	right	LDST	TCAACACGCCGCTTATCACCG
proofreading(+) MMR(+)	Foster_2015	alkA_tagA	alkA_tagA_1	4254511	C	T	GC>AT	right	LDST	TGAAAGCGGAGCTGTTCCTGC
proofreading(+) MMR(+)	Foster_2015	alkA_tagA	alkA_tagA_1	4256773	C	T	GC>AT	right	LDST	CAGCCAGCAGGCGATGACCAC
proofreading(+) MMR(+)	Foster_2015	alkA_tagA	alkA_tagA_1	4289887	C	A	GC>TA	right	LDST	CAACGTTTTCGCCACCACGCG
proofreading(+) MMR(+)	Foster_2015	alkA_tagA	alkA_tagA_1	4294248	T	C	AT>GC	right	LDST	TTATGGAAAGATTTTTATTTG
proofreading(+) MMR(+)	Foster_2015	alkA_tagA	alkA_tagA_1	4297304	A	T	AT>TA	right	LGST	CTGATCGGCGATCGGCTCGAC
proofreading(+) MMR(+)	Foster_2015	alkA_tagA	alkA_tagA_1	4318890	C	T	GC>AT	right	LDST	AGTGGGATGAGCCATGCGCCA
proofreading(+) MMR(+)	Foster_2015	alkA_tagA	alkA_tagA_1	4335943	C	G	GC>CG	right	LDST	TTACACTGGTGCCATATCTTT
proofreading(+) MMR(+)	Foster_2015	alkA_tagA	alkA_tagA_1	4385028	C	T	GC>AT	right	LDST	AGACACGTTCGCCATCAGCGT
proofreading(+) MMR(+)	Foster_2015	alkA_tagA	alkA_tagA_1	4388211	C	T	GC>AT	right	LDST	CGCACTCAGCGTGAGTTGCTG
proofreading(+) MMR(+)	Foster_2015	alkA_tagA	alkA_tagA_1	4402921	C	T	GC>AT	right	LDST	GATGGTCTGGGCCTTGTACGC
proofreading(+) MMR(+)	Foster_2015	alkA_tagA	alkA_tagA_1	4427458	G	T	GC>TA	right	LGST	TATAAATATCGCAGCTGAATG
proofreading(+) MMR(+)	Foster_2015	alkA_tagA	alkA_tagA_1	4441409	C	T	GC>AT	right	LDST	AGGCCTGATCGGCATAGCGTA
proofreading(+) MMR(+)	Foster_2015	alkA_tagA	alkA_tagA_1	4471686	T	G	AT>CG	right	LDST	GAGCGTCTGGACCCGTCCGAG
proofreading(+) MMR(+)	Foster_2015	alkA_tagA	alkA_tagA_1	4473115	A	G	AT>GC	right	LGST	CCCGGAAACAAACAGCAAATC
proofreading(+) MMR(+)	Foster_2015	alkA_tagA	alkA_tagA_1	4495867	C	G	GC>CG	right	LDST	GCAAGGTGCGGTGCCGACGAT
proofreading(+) MMR(+)	Foster_2015	alkA_tagA	alkA_tagA_1	4501487	G	T	GC>TA	right	LGST	GCAGTCTGGAGCCACATGCTT
proofreading(+) MMR(+)	Foster_2015	alkA_tagA	alkA_tagA_1	4583261	G	C	GC>CG	right	LGST	AGGCCAGCTCGTCCCAGATAT
proofreading(+) MMR(+)	Foster_2015	alkA_tagA	alkA_tagA_1	4585883	A	G	AT>GC	right	LGST	CAAAGCCCTGATTACCCGTTT
proofreading(+) MMR(+)	Foster_2015	alkA_tagA	alkA_tagA_1	4587710	A	G	AT>GC	right	LGST	CCACTTCTGGATTTACTTCTC
proofreading(+) MMR(+)	Foster_2015	alkA_tagA	alkA_tagA_1	4594361	T	C	AT>GC	right	LDST	TCACTGTTCCAGGCAATGTCT
proofreading(+) MMR(+)	Foster_2015	alkA_tagA	alkA_tagA_1	4602294	A	C	AT>CG	right	LGST	GTATTGCTGAAAGTGGGGAGT
proofreading(+) MMR(+)	Foster_2015	nfi	nfi_1	61759	G	A	GC>AT	right	LGST	CTTTCTGAGAGCGATGGCTGG
proofreading(+) MMR(+)	Foster_2015	nfi	nfi_1	70792	C	T	GC>AT	right	LDST	TTAATGATTTGCCCAAACAGG
proofreading(+) MMR(+)	Foster_2015	nfi	nfi_1	75663	A	G	AT>GC	right	LGST	CGGTGGCGCAAACCACGCTGA
proofreading(+) MMR(+)	Foster_2015	nfi	nfi_1	83580	C	A	GC>TA	right	LDST	CATTGCGCGGGTTTTTTTATG
proofreading(+) MMR(+)	Foster_2015	nfi	nfi_1	103363	G	C	GC>CG	right	LGST	CATTACACACGTAATGACGAT
proofreading(+) MMR(+)	Foster_2015	nfi	nfi_1	122684	T	A	AT>TA	right	LDST	GTGACTACTCACCAGCGGCAG
proofreading(+) MMR(+)	Foster_2015	nfi	nfi_1	139823	T	G	AT>CG	right	LDST	TGGGACATGGATCTTCCGGCA
proofreading(+) MMR(+)	Foster_2015	nfi	nfi_1	146466	G	A	GC>AT	right	LGST	CTGGCGCAGTGGGCCGCCGCA
proofreading(+) MMR(+)	Foster_2015	nfi	nfi_1	156730	C	G	GC>CG	right	LDST	TAACAAGGATGGTCTGATCCT
proofreading(+) MMR(+)	Foster_2015	nfi	nfi_1	171072	A	C	AT>CG	right	LGST	GCAGCATGAAACCCCGCTTTG
proofreading(+) MMR(+)	Foster_2015	nfi	nfi_1	176914	C	T	GC>AT	right	LDST	GGTGCTTTTCGCGTTCGGGTT
proofreading(+) MMR(+)	Foster_2015	nfi	nfi_1	186441	T	C	AT>GC	right	LDST	AGTGTTCACGACGCACAAATT
proofreading(+) MMR(+)	Foster_2015	nfi	nfi_1	214231	C	T	GC>AT	right	LDST	TTGCGGCGCTGATATTGCAGA
proofreading(+) MMR(+)	Foster_2015	nfi	nfi_1	222746	A	G	AT>GC	right	LGST	AGACGTCTAAATCAATCAGGT
proofreading(+) MMR(+)	Foster_2015	nfi	nfi_1	236978	T	G	AT>CG	right	LDST	CGAACCCGCGACCCCCTGCGT
proofreading(+) MMR(+)	Foster_2015	nfi	nfi_1	250692	C	A	GC>TA	right	LDST	TAATCTCAATGCGCCGGTTGC
proofreading(+) MMR(+)	Foster_2015	nfi	nfi_1	265595	G	A	GC>AT	right	LGST	CTGTCGGGGTGAATTTGCTGG
proofreading(+) MMR(+)	Foster_2015	nfi	nfi_1	297141	G	T	GC>TA	right	LGST	CTATAACTTGGTGTTTTATAA
proofreading(+) MMR(+)	Foster_2015	nfi	nfi_1	324523	T	A	AT>TA	right	LDST	GGGTTAAGTCAGGTTGTCCTA
proofreading(+) MMR(+)	Foster_2015	nfi	nfi_1	335303	C	A	GC>TA	right	LDST	ATAAATAGTCGGCAGGTAGAT
proofreading(+) MMR(+)	Foster_2015	nfi	nfi_1	352752	A	T	AT>TA	right	LGST	GAACCGGAGCAGTTCTGGGCC
proofreading(+) MMR(+)	Foster_2015	nfi	nfi_1	362578	A	G	AT>GC	right	LGST	GTTGGCACCTACCGCATTGGC
proofreading(+) MMR(+)	Foster_2015	nfi	nfi_1	366178	G	A	GC>AT	right	LGST	ATCGGTGCGGGCCTCTTCGCT
proofreading(+) MMR(+)	Foster_2015	nfi	nfi_1	368551	A	G	AT>GC	right	LGST	GTTTTTAACAAAATAAGTTGC
proofreading(+) MMR(+)	Foster_2015	nfi	nfi_1	393823	A	T	AT>TA	right	LGST	GGTCAGGTGGATCAAGACAGC
proofreading(+) MMR(+)	Foster_2015	nfi	nfi_1	394375	A	G	AT>GC	right	LGST	GGTGACGTAGATCAAGACTGG
proofreading(+) MMR(+)	Foster_2015	nfi	nfi_1	412132	G	T	GC>TA	right	LGST	GATAATTTTTGATAACACGAT
proofreading(+) MMR(+)	Foster_2015	nfi	nfi_1	428433	A	C	AT>CG	right	LGST	ACTGCCAGGTATTCAGGACAC
proofreading(+) MMR(+)	Foster_2015	nfi	nfi_1	454110	T	G	AT>CG	right	LDST	AGGATGCGCAAAACCGCCAAC
proofreading(+) MMR(+)	Foster_2015	nfi	nfi_1	461115	A	T	AT>TA	right	LGST	AATAAACGCGATCTGGAAGAG
proofreading(+) MMR(+)	Foster_2015	nfi	nfi_1	476121	T	A	AT>TA	right	LDST	TTACCCTGGCACCGGGTGGTT
proofreading(+) MMR(+)	Foster_2015	nfi	nfi_1	489821	C	T	GC>AT	right	LDST	TTCTCGTTGTGCAGATGCACT
proofreading(+) MMR(+)	Foster_2015	nfi	nfi_1	531400	G	A	GC>AT	right	LGST	TGCCAAATTTGCGCCATGCCA
proofreading(+) MMR(+)	Foster_2015	nfi	nfi_1	544562	C	A	GC>TA	right	LDST	GCTTTCAGTCGCATTTGCCAT
proofreading(+) MMR(+)	Foster_2015	nfi	nfi_1	547887	A	G	AT>GC	right	LGST	TTAATTGCCGATCTCGGCGCT
proofreading(+) MMR(+)	Foster_2015	nfi	nfi_1	552993	C	T	GC>AT	right	LDST	TGAATGTCCCGCACCACGTTG
proofreading(+) MMR(+)	Foster_2015	nfi	nfi_1	568861	A	G	AT>GC	right	LGST	ATTATATCCCACCACTAAGGT
proofreading(+) MMR(+)	Foster_2015	nfi	nfi_1	595288	A	T	AT>TA	right	LGST	CCGGCAGCATAATATCGAGGA
proofreading(+) MMR(+)	Foster_2015	nfi	nfi_1	598150	C	T	GC>AT	right	LDST	TCATTCCCGCGCGCAGATCAA
proofreading(+) MMR(+)	Foster_2015	nfi	nfi_1	663663	C	T	GC>AT	right	LDST	AGTCACTATCGGCAACGACGC
proofreading(+) MMR(+)	Foster_2015	nfi	nfi_1	667619	G	T	GC>TA	right	LGST	ATGCGTTGCCGCATAGTTGGC
proofreading(+) MMR(+)	Foster_2015	nfi	nfi_1	720589	A	G	AT>GC	right	LGST	CAGAATGCAGAAACCCTTACC
proofreading(+) MMR(+)	Foster_2015	nfi	nfi_1	771511	C	T	GC>AT	right	LDST	AAAGGAAGTGGTACATCGCGG
proofreading(+) MMR(+)	Foster_2015	nfi	nfi_1	774669	G	A	GC>AT	right	LGST	CCCTTAACTTGCCCTCATTCC
proofreading(+) MMR(+)	Foster_2015	nfi	nfi_1	779022	C	A	GC>TA	right	LDST	TCACAGATACGGCGACCAGGC
proofreading(+) MMR(+)	Foster_2015	nfi	nfi_1	779448	G	A	GC>AT	right	LGST	TCGTGCGAACGCCGTTAAGAT
proofreading(+) MMR(+)	Foster_2015	nfi	nfi_1	788482	T	C	AT>GC	right	LDST	CAGATTGTGAACCAGAACGAT
proofreading(+) MMR(+)	Foster_2015	nfi	nfi_1	861928	C	G	GC>CG	right	LDST	CGCTGCCCTGGCGCGTGAAAT
proofreading(+) MMR(+)	Foster_2015	nfi	nfi_1	871222	C	T	GC>AT	right	LDST	TCGGCAACCGGACGACGCGAC
proofreading(+) MMR(+)	Foster_2015	nfi	nfi_1	878085	G	A	GC>AT	right	LGST	GGATTCTACAGAGTTCTGGAT
proofreading(+) MMR(+)	Foster_2015	nfi	nfi_1	913117	T	C	AT>GC	right	LDST	ACGCCAACCCAGGTCAACGTC
proofreading(+) MMR(+)	Foster_2015	nfi	nfi_1	925900	A	G	AT>GC	right	LGST	TGAGGGGGGGATTCGAACCCC
proofreading(+) MMR(+)	Foster_2015	nfi	nfi_1	926219	A	G	AT>GC	right	LGST	TCAGGCGGTAAAACAATCAGC
proofreading(+) MMR(+)	Foster_2015	nfi	nfi_1	960269	G	T	GC>TA	right	LGST	TTCACATGAAGAATACTAAAT
proofreading(+) MMR(+)	Foster_2015	nfi	nfi_1	979376	C	T	GC>AT	right	LDST	GCACCTGGTTGTACTGACTCA
proofreading(+) MMR(+)	Foster_2015	nfi	nfi_1	981129	C	T	GC>AT	right	LDST	ATCGGCCTGCGCATTGAACAG
proofreading(+) MMR(+)	Foster_2015	nfi	nfi_1	988526	C	T	GC>AT	right	LDST	CTTCTTTAACGAGCAGGGATT
proofreading(+) MMR(+)	Foster_2015	nfi	nfi_1	1020943	A	G	AT>GC	right	LGST	CCTGTGAGTTACTGTATGGAT
proofreading(+) MMR(+)	Foster_2015	nfi	nfi_1	1027627	G	A	GC>AT	right	LGST	CCAGTTCAATGCTGTCCGCAC
proofreading(+) MMR(+)	Foster_2015	nfi	nfi_1	1028885	C	T	GC>AT	right	LDST	GATGCCGGTCGTGATGTACAA
proofreading(+) MMR(+)	Foster_2015	nfi	nfi_1	1046342	T	A	AT>TA	right	LDST	GAAACGATGTACGCCGGTGTC
proofreading(+) MMR(+)	Foster_2015	nfi	nfi_1	1065782	C	T	GC>AT	right	LDST	GCCCACCGGGGACGTCCCATT
proofreading(+) MMR(+)	Foster_2015	nfi	nfi_1	1074928	T	A	AT>TA	right	LDST	CTTAATGACTATAGGTTAAAC
proofreading(+) MMR(+)	Foster_2015	nfi	nfi_1	1076389	G	T	GC>TA	right	LGST	CCCCGACCTGGCAGCAATTGC
proofreading(+) MMR(+)	Foster_2015	nfi	nfi_1	1078452	C	T	GC>AT	right	LDST	GCCAGTGGTCGCGCAGGTATG
proofreading(+) MMR(+)	Foster_2015	nfi	nfi_1	1086019	C	T	GC>AT	right	LDST	GCAAAGTGCCGAACGTACGCA
proofreading(+) MMR(+)	Foster_2015	nfi	nfi_1	1091997	G	A	GC>AT	right	LGST	ATAACCACGCGCTGGTAATTG
proofreading(+) MMR(+)	Foster_2015	nfi	nfi_1	1098208	T	G	AT>CG	right	LDST	AAACCAATGCAGCACCTGACT
proofreading(+) MMR(+)	Foster_2015	nfi	nfi_1	1121035	A	G	AT>GC	right	LGST	TCAGTATACCAATAAGTAAGG
proofreading(+) MMR(+)	Foster_2015	nfi	nfi_1	1121868	A	G	AT>GC	right	LGST	CGTACCGAGGAATACTCGATT
proofreading(+) MMR(+)	Foster_2015	nfi	nfi_1	1146238	C	G	GC>CG	right	LDST	GCAAACAGAAGTGGAGCCTTT
proofreading(+) MMR(+)	Foster_2015	nfi	nfi_1	1149696	C	T	GC>AT	right	LDST	ACGAACCAGCGCGGAGCCCCA
proofreading(+) MMR(+)	Foster_2015	nfi	nfi_1	1177973	T	G	AT>CG	right	LDST	ACACGCTGGAACCCATATCAA
proofreading(+) MMR(+)	Foster_2015	nfi	nfi_1	1186104	C	T	GC>AT	right	LDST	TCACATTTTTGCCGCTGCAAT
proofreading(+) MMR(+)	Foster_2015	nfi	nfi_1	1195012	A	G	AT>GC	right	LGST	TGACAAGCCAATTACAAATCA
proofreading(+) MMR(+)	Foster_2015	nfi	nfi_1	1197382	G	T	GC>TA	right	LGST	GAATATCTAAGTTTTCCGCAG
proofreading(+) MMR(+)	Foster_2015	nfi	nfi_1	1198453	A	G	AT>GC	right	LGST	ATAATGAAATAATGAAATGAT
proofreading(+) MMR(+)	Foster_2015	nfi	nfi_1	1201477	C	T	GC>AT	right	LDST	TTGCTTGCTGGCTGTGTGAGA
proofreading(+) MMR(+)	Foster_2015	nfi	nfi_1	1211763	A	T	AT>TA	right	LGST	CCTGGAGGACACTCTTGACTG
proofreading(+) MMR(+)	Foster_2015	nfi	nfi_1	1218250	T	A	AT>TA	right	LDST	CGGAACGATTAATCCGGATTT
proofreading(+) MMR(+)	Foster_2015	nfi	nfi_1	1230726	A	G	AT>GC	right	LGST	GCAAGAACAGACTACTGTATA
proofreading(+) MMR(+)	Foster_2015	nfi	nfi_1	1234720	T	G	AT>CG	right	LDST	AAGGGAAACCATCATGGAGAT
proofreading(+) MMR(+)	Foster_2015	nfi	nfi_1	1251584	T	G	AT>CG	right	LDST	ACGGCAAATCAGCTGCGGTAG
proofreading(+) MMR(+)	Foster_2015	nfi	nfi_1	1253776	T	G	AT>CG	right	LDST	TTTGGTGGGGATAAACGTCTC
proofreading(+) MMR(+)	Foster_2015	nfi	nfi_1	1262572	G	T	GC>TA	right	LGST	CGCCGAGACCGCCGCCCATCG
proofreading(+) MMR(+)	Foster_2015	nfi	nfi_1	1263752	A	T	AT>TA	right	LGST	ATAAAACGGCACCTGTATCGC
proofreading(+) MMR(+)	Foster_2015	nfi	nfi_1	1270453	T	G	AT>CG	right	LDST	GAAAGAGAAAACCCCCGCACG
proofreading(+) MMR(+)	Foster_2015	nfi	nfi_1	1279878	G	A	GC>AT	right	LGST	GTAAATTCCTGGACCGGTTTC
proofreading(+) MMR(+)	Foster_2015	nfi	nfi_1	1287297	T	C	AT>GC	right	LDST	AAGGGAGCAGACTGTAAATCT
proofreading(+) MMR(+)	Foster_2015	nfi	nfi_1	1290693	C	T	GC>AT	right	LDST	CGCCGCTGCGGCAGGGTTATC
proofreading(+) MMR(+)	Foster_2015	nfi	nfi_1	1306118	A	C	AT>CG	right	LGST	CCCGCGTATGACCATCGGCGA
proofreading(+) MMR(+)	Foster_2015	nfi	nfi_1	1314946	T	G	AT>CG	right	LDST	CTGATGAAATAGTCAAAGGCT
proofreading(+) MMR(+)	Foster_2015	nfi	nfi_1	1325195	C	A	GC>TA	right	LDST	TCACGTTCCAGATTAGCAGAT
proofreading(+) MMR(+)	Foster_2015	nfi	nfi_1	1328308	A	G	AT>GC	right	LGST	ACGAGCATCTACTTTTTCTTT
proofreading(+) MMR(+)	Foster_2015	nfi	nfi_1	1361031	A	C	AT>CG	right	LGST	AAAAATGAAAACCCACTGCTA
proofreading(+) MMR(+)	Foster_2015	nfi	nfi_1	1361386	T	G	AT>CG	right	LDST	CACGCCCGGGATCGGCGTCAG
proofreading(+) MMR(+)	Foster_2015	nfi	nfi_1	1411982	T	C	AT>GC	right	LDST	GTTTGCCCCCAATTTGCCCCA
proofreading(+) MMR(+)	Foster_2015	nfi	nfi_1	1419626	A	G	AT>GC	right	LGST	GTATGCTGGAACTATAGGTAA
proofreading(+) MMR(+)	Foster_2015	nfi	nfi_1	1423617	A	C	AT>CG	right	LGST	GTGCTCAGCAATACATAACCG
proofreading(+) MMR(+)	Foster_2015	nfi	nfi_1	1436284	T	C	AT>GC	right	LDST	GGGTCTTTCCACAACATATGA
proofreading(+) MMR(+)	Foster_2015	nfi	nfi_1	1465283	T	A	AT>TA	right	LDST	TTATCTAATCAAACATACTTT
proofreading(+) MMR(+)	Foster_2015	nfi	nfi_1	1518092	T	C	AT>GC	right	LDST	GCTTGCTGGGATCGTTTTTTG
proofreading(+) MMR(+)	Foster_2015	nfi	nfi_1	1518484	T	C	AT>GC	right	LDST	CCGGGATCGAATCGCAAAATC
proofreading(+) MMR(+)	Foster_2015	nfi	nfi_1	1531677	A	G	AT>GC	right	LGST	AAACACAGGGAAAGATCATCA
proofreading(+) MMR(+)	Foster_2015	nfi	nfi_1	1559386	C	A	GC>TA	right	LDST	TGCGCCTGGCGCGGGGGCAAG
proofreading(+) MMR(+)	Foster_2015	nfi	nfi_1	1570048	C	G	GC>CG	right	LDST	GCAGTTTGGTGGCACGAAATA
proofreading(+) MMR(+)	Foster_2015	nfi	nfi_1	1583642	C	A	GC>TA	right	LDST	TGCCTTCAACGCTAACATTTT
proofreading(+) MMR(+)	Foster_2015	nfi	nfi_1	1587467	A	G	AT>GC	right	LGST	GACTGTAGGGAGCCTGCGAAA
proofreading(+) MMR(+)	Foster_2015	nfi	nfi_1	1588870	T	C	AT>GC	right	LDST	GAACCAGCAGACAGCAATCTG
proofreading(+) MMR(+)	Foster_2015	nfi	nfi_1	1591481	C	T	GC>AT	right	LDST	GCGCGTTAGCGGTCGAACGTT
proofreading(+) MMR(+)	Foster_2015	nfi	nfi_1	1616441	G	A	GC>AT	right	LGST	CGTCAATAAAGATCCTAACTT
proofreading(+) MMR(+)	Foster_2015	nfi	nfi_1	1633231	C	T	GC>AT	right	LDST	TTGTTATCCAGCCATGATTTT
proofreading(+) MMR(+)	Foster_2015	nfi	nfi_1	1674299	T	C	AT>GC	left	LGST	CCGCGTTCGGATCAATATAAT
proofreading(+) MMR(+)	Foster_2015	nfi	nfi_1	1681534	A	C	AT>CG	left	LDST	GATCCTGTTTAATGAACATGA
proofreading(+) MMR(+)	Foster_2015	nfi	nfi_1	1685905	G	A	GC>AT	left	LDST	CCGCTGTACCGCCAAGAGCCA
proofreading(+) MMR(+)	Foster_2015	nfi	nfi_1	1697230	C	T	GC>AT	left	LGST	TTGTTTACCGGGATAAACTCA
proofreading(+) MMR(+)	Foster_2015	nfi	nfi_1	1713249	A	C	AT>CG	left	LDST	GTCCGTCAACATCGGCTCTTT
proofreading(+) MMR(+)	Foster_2015	nfi	nfi_1	1736056	C	T	GC>AT	left	LGST	GATTTATCTTGCCGGATGCGG
proofreading(+) MMR(+)	Foster_2015	nfi	nfi_1	1738773	C	T	GC>AT	left	LGST	CACGTTTGTTGACGATACGAT
proofreading(+) MMR(+)	Foster_2015	nfi	nfi_1	1739945	C	A	GC>TA	left	LGST	GCTCAAACCCGCCAGCCAGAC
proofreading(+) MMR(+)	Foster_2015	nfi	nfi_1	1743413	C	T	GC>AT	left	LGST	CTAAAAAGCCGCCTGAATGGG
proofreading(+) MMR(+)	Foster_2015	nfi	nfi_1	1769945	T	A	AT>TA	left	LGST	GACGTTATCCAGCGTGCCAAC
proofreading(+) MMR(+)	Foster_2015	nfi	nfi_1	1770927	G	A	GC>AT	left	LDST	CTATCAATCGGTAGCTGCTGA
proofreading(+) MMR(+)	Foster_2015	nfi	nfi_1	1780292	C	A	GC>TA	left	LGST	CGTTCTGTTTGCGGCGGTACG
proofreading(+) MMR(+)	Foster_2015	nfi	nfi_1	1804409	T	C	AT>GC	left	LGST	GTTTGCAGTAATTTAACCAGA
proofreading(+) MMR(+)	Foster_2015	nfi	nfi_1	1805553	G	A	GC>AT	left	LDST	CATAAGCCCCGGAGGCATAGC
proofreading(+) MMR(+)	Foster_2015	nfi	nfi_1	1818293	T	G	AT>CG	left	LGST	GAAGCTTTATAAAACGCTGGA
proofreading(+) MMR(+)	Foster_2015	nfi	nfi_1	1822268	T	C	AT>GC	left	LGST	CTGATAAACAAGAGGACGGAA
proofreading(+) MMR(+)	Foster_2015	nfi	nfi_1	1848514	G	T	GC>TA	left	LDST	AAACGCTCGCGCCCTTCCCCT
proofreading(+) MMR(+)	Foster_2015	nfi	nfi_1	1858579	A	C	AT>CG	left	LDST	TATTTACCCGATCCCCCGGTT
proofreading(+) MMR(+)	Foster_2015	nfi	nfi_1	1866043	C	G	GC>CG	left	LGST	CTGGGATATGGCCTGGTTGTA
proofreading(+) MMR(+)	Foster_2015	nfi	nfi_1	1873858	C	T	GC>AT	left	LGST	CTTCCGCCGGGCTGGCCAACG
proofreading(+) MMR(+)	Foster_2015	nfi	nfi_1	1887536	T	G	AT>CG	left	LGST	GTGAATACGCAGCGGCGGATG
proofreading(+) MMR(+)	Foster_2015	nfi	nfi_1	1914184	G	T	GC>TA	left	LDST	TTGCCAGCGAGAAAACATCTT
proofreading(+) MMR(+)	Foster_2015	nfi	nfi_1	1931977	T	G	AT>CG	left	LGST	AGCCAGTGCCACCCCCAGACG
proofreading(+) MMR(+)	Foster_2015	nfi	nfi_1	1940989	G	A	GC>AT	left	LDST	CCACTGCATGGCTTTAATCAC
proofreading(+) MMR(+)	Foster_2015	nfi	nfi_1	1950373	A	T	AT>TA	left	LDST	CACGATCCGGATCGAAAAATA
proofreading(+) MMR(+)	Foster_2015	nfi	nfi_1	1960213	T	C	AT>GC	left	LGST	TGCCATACCCAGTTTTTTAGC
proofreading(+) MMR(+)	Foster_2015	nfi	nfi_1	1963352	T	G	AT>CG	left	LGST	ACATGCGCCCATCCAAAGCGA
proofreading(+) MMR(+)	Foster_2015	nfi	nfi_1	1968870	G	A	GC>AT	left	LDST	GATAGATACCGCTTCTGGCTT
proofreading(+) MMR(+)	Foster_2015	nfi	nfi_1	1973224	A	T	AT>TA	left	LDST	GTAGCCACGGATCTCCTGCAC
proofreading(+) MMR(+)	Foster_2015	nfi	nfi_1	1985914	G	A	GC>AT	left	LDST	GCTGTCGATCGCGTTCAATGT
proofreading(+) MMR(+)	Foster_2015	nfi	nfi_1	1986614	A	G	AT>GC	left	LDST	AAATGAAAAAACGTTTTATAA
proofreading(+) MMR(+)	Foster_2015	nfi	nfi_1	1990094	A	C	AT>CG	left	LDST	TTTGTGTCGGAACTTCACTGG
proofreading(+) MMR(+)	Foster_2015	nfi	nfi_1	1992092	T	G	AT>CG	left	LGST	TTGGTAGAGCACGACCTTGCC
proofreading(+) MMR(+)	Foster_2015	nfi	nfi_1	1992094	C	G	GC>CG	left	LGST	AGTTGGTAGAGCACGACCTTG
proofreading(+) MMR(+)	Foster_2015	nfi	nfi_1	2007259	G	A	GC>AT	left	LDST	TATTCTATCCGGACCTCTACG
proofreading(+) MMR(+)	Foster_2015	nfi	nfi_1	2033871	T	A	AT>TA	left	LGST	ATAATTATGAATTCTAAATAT
proofreading(+) MMR(+)	Foster_2015	nfi	nfi_1	2055824	G	C	GC>CG	left	LDST	GACCTTGCATGGAAAAAACAT
proofreading(+) MMR(+)	Foster_2015	nfi	nfi_1	2065078	C	T	GC>AT	left	LGST	CGCGATTAGCGGGCTGGTCTT
proofreading(+) MMR(+)	Foster_2015	nfi	nfi_1	2076730	C	T	GC>AT	left	LGST	GTTCGGCAAAGGAGAAAACCT
proofreading(+) MMR(+)	Foster_2015	nfi	nfi_1	2083011	G	A	GC>AT	left	LDST	CGCGTTTGCCGCCCGTATTCA
proofreading(+) MMR(+)	Foster_2015	nfi	nfi_1	2083339	A	C	AT>CG	left	LDST	GCGATGGCAAAGCTGGTAAAA
proofreading(+) MMR(+)	Foster_2015	nfi	nfi_1	2110033	C	A	GC>TA	left	LGST	ATCAGCATTTGAACATATTCT
proofreading(+) MMR(+)	Foster_2015	nfi	nfi_1	2121385	A	G	AT>GC	left	LDST	CTGGAACACCACCAGCGTAAT
proofreading(+) MMR(+)	Foster_2015	nfi	nfi_1	2128748	T	C	AT>GC	left	LGST	CTTTTTTATTACGTTTATTCG
proofreading(+) MMR(+)	Foster_2015	nfi	nfi_1	2132794	T	C	AT>GC	left	LGST	AGAAGAGGCGACGCAGATCCT
proofreading(+) MMR(+)	Foster_2015	nfi	nfi_1	2142796	T	C	AT>GC	left	LGST	GCTATTACAAAGATCAAAGCC
proofreading(+) MMR(+)	Foster_2015	nfi	nfi_1	2150054	A	C	AT>CG	left	LDST	CATTGCTGAAACGATACATTT
proofreading(+) MMR(+)	Foster_2015	nfi	nfi_1	2162596	C	G	GC>CG	left	LGST	ATCTTTCAGCGTCAGGGTGTT
proofreading(+) MMR(+)	Foster_2015	nfi	nfi_1	2174184	T	G	AT>CG	left	LGST	TTAGGCATGAAGGCAGGCGAT
proofreading(+) MMR(+)	Foster_2015	nfi	nfi_1	2219548	G	A	GC>AT	left	LDST	TGATAATGGCGGGGTTAGCTT
proofreading(+) MMR(+)	Foster_2015	nfi	nfi_1	2266210	C	T	GC>AT	left	LGST	AATTAACAACGACAGTGTAAA
proofreading(+) MMR(+)	Foster_2015	nfi	nfi_1	2270874	T	A	AT>TA	left	LGST	ATACTTTTGTACGTCGGTAAT
proofreading(+) MMR(+)	Foster_2015	nfi	nfi_1	2299822	A	C	AT>CG	left	LDST	CAAACATCGCAGCGCAGCCCC
proofreading(+) MMR(+)	Foster_2015	nfi	nfi_1	2327266	T	G	AT>CG	left	LGST	TCACCATCGCAATTCCCTGAC
proofreading(+) MMR(+)	Foster_2015	nfi	nfi_1	2340497	G	A	GC>AT	left	LDST	ACGCTGCCGCGCAGGGACACT
proofreading(+) MMR(+)	Foster_2015	nfi	nfi_1	2371601	A	C	AT>CG	left	LDST	GCGGGAGCCTAACTTCTGGCA
proofreading(+) MMR(+)	Foster_2015	nfi	nfi_1	2384067	A	T	AT>TA	left	LDST	AACCCTGTGGATCTTCCCCTT
proofreading(+) MMR(+)	Foster_2015	nfi	nfi_1	2407190	T	G	AT>CG	left	LGST	GTGTGAAACTATTGTTAAGCG
proofreading(+) MMR(+)	Foster_2015	nfi	nfi_1	2407191	A	C	AT>CG	left	LDST	GCTTAACAATAGTTTCACACC
proofreading(+) MMR(+)	Foster_2015	nfi	nfi_1	2407334	C	A	GC>TA	left	LGST	TGTAAGTCTGGTTTTTTTATC
proofreading(+) MMR(+)	Foster_2015	nfi	nfi_1	2426937	A	G	AT>GC	left	LDST	ATTTCAATGCACCACGATAGT
proofreading(+) MMR(+)	Foster_2015	nfi	nfi_1	2436160	G	A	GC>AT	left	LDST	TTTTTGCCCTGGGCGGAGGCT
proofreading(+) MMR(+)	Foster_2015	nfi	nfi_1	2455889	G	A	GC>AT	left	LDST	ATTATCTTAAGGATCTTCTAA
proofreading(+) MMR(+)	Foster_2015	nfi	nfi_1	2468154	C	T	GC>AT	left	LGST	GGCTGATGGCGGAGAAGGTGA
proofreading(+) MMR(+)	Foster_2015	nfi	nfi_1	2486117	T	A	AT>TA	left	LGST	AAGGAATCCGAGAGTGCTTTT
proofreading(+) MMR(+)	Foster_2015	nfi	nfi_1	2518147	T	C	AT>GC	left	LGST	CAAATTTTGCACCCAGCAAAC
proofreading(+) MMR(+)	Foster_2015	nfi	nfi_1	2521306	T	C	AT>GC	left	LGST	CAGGATTCGAACCTGCGACCA
proofreading(+) MMR(+)	Foster_2015	nfi	nfi_1	2531721	G	A	GC>AT	left	LDST	TGTGCTGTTAGTGTTTGGCTA
proofreading(+) MMR(+)	Foster_2015	nfi	nfi_1	2539455	A	G	AT>GC	left	LDST	AAAGTGCCGCACGATCTTTCA
proofreading(+) MMR(+)	Foster_2015	nfi	nfi_1	2550634	A	T	AT>TA	left	LDST	GTTTGTTCAGACGCAAATTAA
proofreading(+) MMR(+)	Foster_2015	nfi	nfi_1	2554832	G	A	GC>AT	left	LDST	CGATTTCCGCGCTTCCCAGAC
proofreading(+) MMR(+)	Foster_2015	nfi	nfi_1	2558340	G	A	GC>AT	left	LDST	AGCCCTTTGCGGGTAAAGGCA
proofreading(+) MMR(+)	Foster_2015	nfi	nfi_1	2560841	G	A	GC>AT	left	LDST	TACCAGGATCGGCAGAAAGGG
proofreading(+) MMR(+)	Foster_2015	nfi	nfi_1	2563402	C	A	GC>TA	left	LGST	CCATCTTGTTGGCTTTGGTGG
proofreading(+) MMR(+)	Foster_2015	nfi	nfi_1	2572988	G	A	GC>AT	left	LDST	CGCCGCCGTCGGCTGTGGCAC
proofreading(+) MMR(+)	Foster_2015	nfi	nfi_1	2583773	G	T	GC>TA	left	LDST	GGCATCCCGTGCGGATTGAAG
proofreading(+) MMR(+)	Foster_2015	nfi	nfi_1	2607645	G	T	GC>TA	left	LDST	CCTGGCTGCCGGATGCTCACA
proofreading(+) MMR(+)	Foster_2015	nfi	nfi_1	2615594	G	A	GC>AT	left	LDST	TTAAGTAGATGCCCTGTTGCC
proofreading(+) MMR(+)	Foster_2015	nfi	nfi_1	2721263	G	A	GC>AT	left	LDST	CTGCTTTTATGCATATGGTGG
proofreading(+) MMR(+)	Foster_2015	nfi	nfi_1	2731419	G	C	GC>CG	left	LDST	CGCCGACCCGGCGGCGTGTTT
proofreading(+) MMR(+)	Foster_2015	nfi	nfi_1	2746554	G	A	GC>AT	left	LDST	TCAGAAGACGGTTAACGTCCT
proofreading(+) MMR(+)	Foster_2015	nfi	nfi_1	2747825	C	T	GC>AT	left	LGST	CGCGATTGCGGCCAACCGTTT
proofreading(+) MMR(+)	Foster_2015	nfi	nfi_1	2750451	G	A	GC>AT	left	LDST	TCTCCAGCGCGAATTTGTGGG
proofreading(+) MMR(+)	Foster_2015	nfi	nfi_1	2768900	A	G	AT>GC	left	LDST	CGTCGTCGTGAGCATACTAAG
proofreading(+) MMR(+)	Foster_2015	nfi	nfi_1	2801383	A	C	AT>CG	left	LDST	TGACGCAGGAAACGATGGATT
proofreading(+) MMR(+)	Foster_2015	nfi	nfi_1	2801709	G	A	GC>AT	left	LDST	GACGGTAAACGTTATCTGGAA
proofreading(+) MMR(+)	Foster_2015	nfi	nfi_1	2803370	G	T	GC>TA	left	LDST	CACCACTCGCGATATCAACAA
proofreading(+) MMR(+)	Foster_2015	nfi	nfi_1	2812160	C	A	GC>TA	left	LGST	TGGAACGACCGCCATCAGCGG
proofreading(+) MMR(+)	Foster_2015	nfi	nfi_1	2847121	T	G	AT>CG	left	LGST	GGGTGATTTGATCACCTTACT
proofreading(+) MMR(+)	Foster_2015	nfi	nfi_1	2847389	A	T	AT>TA	left	LDST	CCAGCGCCTGAATTAACGGAT
proofreading(+) MMR(+)	Foster_2015	nfi	nfi_1	2869948	G	A	GC>AT	left	LDST	CTTCCATCGCGGCGGCTACCG
proofreading(+) MMR(+)	Foster_2015	nfi	nfi_1	2875289	A	G	AT>GC	left	LDST	CAGACGACCAATCAGAGTACT
proofreading(+) MMR(+)	Foster_2015	nfi	nfi_1	2883025	G	T	GC>TA	left	LDST	CCGTATTGTTGCCACCCCTGA
proofreading(+) MMR(+)	Foster_2015	nfi	nfi_1	2883886	C	T	GC>AT	left	LGST	ACAACTCATCGCGCCGTGGAT
proofreading(+) MMR(+)	Foster_2015	nfi	nfi_1	2884449	A	G	AT>GC	left	LDST	AAAATCTCATACCGGGAAATT
proofreading(+) MMR(+)	Foster_2015	nfi	nfi_1	2893006	T	C	AT>GC	left	LGST	GATGCATTCGACACCTTCTTT
proofreading(+) MMR(+)	Foster_2015	nfi	nfi_1	2899173	A	T	AT>TA	left	LDST	TGGCGGAAGCACCGGTACGCG
proofreading(+) MMR(+)	Foster_2015	nfi	nfi_1	2910008	A	G	AT>GC	left	LDST	CTTCGCGAAAACGACGCTCGA
proofreading(+) MMR(+)	Foster_2015	nfi	nfi_1	2915833	C	T	GC>AT	left	LGST	ACGTCGCCTGGTCGATATTGT
proofreading(+) MMR(+)	Foster_2015	nfi	nfi_1	2925786	G	A	GC>AT	left	LDST	TCATTTTAATGGCACTTGCAT
proofreading(+) MMR(+)	Foster_2015	nfi	nfi_1	2954732	A	C	AT>CG	left	LDST	AGATATCCGCACCCCGGAATG
proofreading(+) MMR(+)	Foster_2015	nfi	nfi_1	2961258	C	T	GC>AT	left	LGST	AGTTTTACACGATCGCCTGCT
proofreading(+) MMR(+)	Foster_2015	nfi	nfi_1	2987051	G	A	GC>AT	left	LDST	GGTATCCTGTGCGTATCGGTA
proofreading(+) MMR(+)	Foster_2015	nfi	nfi_1	2987974	A	G	AT>GC	left	LDST	TTTATCATTTACCGGAGGTAA
proofreading(+) MMR(+)	Foster_2015	nfi	nfi_1	2990721	A	G	AT>GC	left	LDST	AATATCTAACACATGATTTGT
proofreading(+) MMR(+)	Foster_2015	nfi	nfi_1	2995395	T	G	AT>CG	left	LGST	AACAAGCCAGACATTATTTAG
proofreading(+) MMR(+)	Foster_2015	nfi	nfi_1	2995987	A	C	AT>CG	left	LDST	TTTGCAGGAGATTTTATCAAG
proofreading(+) MMR(+)	Foster_2015	nfi	nfi_1	2999240	T	C	AT>GC	left	LGST	TATGGGGAGCACGGATGCGGC
proofreading(+) MMR(+)	Foster_2015	nfi	nfi_1	3036969	G	A	GC>AT	left	LDST	CGGTGAAAACGCTCTTTGATG
proofreading(+) MMR(+)	Foster_2015	nfi	nfi_1	3038416	A	C	AT>CG	left	LDST	ACGCACGGTGATCCCCAGCGC
proofreading(+) MMR(+)	Foster_2015	nfi	nfi_1	3064167	T	G	AT>CG	left	LGST	AAGACTTTGGATCCACTCGGT
proofreading(+) MMR(+)	Foster_2015	nfi	nfi_1	3083684	A	G	AT>GC	left	LDST	ACGGCACGCCAGTAATCACCC
proofreading(+) MMR(+)	Foster_2015	nfi	nfi_1	3087490	C	T	GC>AT	left	LGST	ACCAGAGAATGCACCGCCACC
proofreading(+) MMR(+)	Foster_2015	nfi	nfi_1	3092124	A	C	AT>CG	left	LDST	TCTCGATGTGATCCTGATGCG
proofreading(+) MMR(+)	Foster_2015	nfi	nfi_1	3097654	G	A	GC>AT	left	LDST	GAGTTTTAGCGAAGAAAAGCT
proofreading(+) MMR(+)	Foster_2015	nfi	nfi_1	3098269	G	T	GC>TA	left	LDST	CGGGCTTTGCGAAGATGTGAT
proofreading(+) MMR(+)	Foster_2015	nfi	nfi_1	3105682	A	C	AT>CG	left	LDST	TTTTTCAAACACTCATCCGCA
proofreading(+) MMR(+)	Foster_2015	nfi	nfi_1	3143832	A	C	AT>CG	left	LDST	TCCAGTAGCGACCCACGTCGA
proofreading(+) MMR(+)	Foster_2015	nfi	nfi_1	3147010	G	A	GC>AT	left	LDST	TTTCAACGCCGCCTCGTAAGC
proofreading(+) MMR(+)	Foster_2015	nfi	nfi_1	3188912	T	G	AT>CG	left	LGST	GCGTCCCAGTAAGTATTACGA
proofreading(+) MMR(+)	Foster_2015	nfi	nfi_1	3190125	G	A	GC>AT	left	LDST	CCAATGGTGCGTTTAAATCCC
proofreading(+) MMR(+)	Foster_2015	nfi	nfi_1	3194542	A	G	AT>GC	left	LDST	TTCCAGGAATAATCCCTGGCC
proofreading(+) MMR(+)	Foster_2015	nfi	nfi_1	3224891	G	A	GC>AT	left	LDST	ATGGCGAATCGCTGCTGACTC
proofreading(+) MMR(+)	Foster_2015	nfi	nfi_1	3247238	A	T	AT>TA	left	LDST	GATGACCACGATCAAATCCTC
proofreading(+) MMR(+)	Foster_2015	nfi	nfi_1	3263015	C	T	GC>AT	left	LGST	GGTTCGCAACGGTCAGAGTGT
proofreading(+) MMR(+)	Foster_2015	nfi	nfi_1	3281856	A	G	AT>GC	left	LDST	TCTCCATTGAACTTTCAGTTT
proofreading(+) MMR(+)	Foster_2015	nfi	nfi_1	3287167	A	G	AT>GC	left	LDST	ATATACATATAACTTGTTCTA
proofreading(+) MMR(+)	Foster_2015	nfi	nfi_1	3287274	G	T	GC>TA	left	LDST	TCAATATAATGAAAATATCAA
proofreading(+) MMR(+)	Foster_2015	nfi	nfi_1	3347188	G	T	GC>TA	left	LDST	GAAGATATGGGTTTTTACTGC
proofreading(+) MMR(+)	Foster_2015	nfi	nfi_1	3383615	G	A	GC>AT	left	LDST	ACCCGCCACCGGCCTTCGCTT
proofreading(+) MMR(+)	Foster_2015	nfi	nfi_1	3400734	C	T	GC>AT	left	LGST	CGGTTGGCGCGACCCAGGTTG
proofreading(+) MMR(+)	Foster_2015	nfi	nfi_1	3406673	C	T	GC>AT	left	LGST	ATGTAGCGACGCAGTTCCGGG
proofreading(+) MMR(+)	Foster_2015	nfi	nfi_1	3413839	G	T	GC>TA	left	LDST	TAAATAACGCGCTTTTGGTTT
proofreading(+) MMR(+)	Foster_2015	nfi	nfi_1	3420840	G	C	GC>CG	left	LDST	TGGCTTTTTGGCGCAGCACTA
proofreading(+) MMR(+)	Foster_2015	nfi	nfi_1	3431215	C	T	GC>AT	left	LGST	ATTACGAGCAGCTTAAACCCT
proofreading(+) MMR(+)	Foster_2015	nfi	nfi_1	3431383	T	A	AT>TA	left	LGST	ACGCTATCGCAGCTGCGATAG
proofreading(+) MMR(+)	Foster_2015	nfi	nfi_1	3435865	T	C	AT>GC	left	LGST	AAAACCAGGTAGCGCATGAAC
proofreading(+) MMR(+)	Foster_2015	nfi	nfi_1	3438177	A	T	AT>TA	left	LDST	AATTGGCGGGATCGATTTTAA
proofreading(+) MMR(+)	Foster_2015	nfi	nfi_1	3438268	T	G	AT>CG	left	LGST	AAAATCAAAGACGTTTTGAAT
proofreading(+) MMR(+)	Foster_2015	nfi	nfi_1	3443403	A	G	AT>GC	left	LDST	TACAACAAAGAACGTCACTGC
proofreading(+) MMR(+)	Foster_2015	nfi	nfi_1	3444411	G	A	GC>AT	left	LDST	GTACGCCACCGCCAGAACGAG
proofreading(+) MMR(+)	Foster_2015	nfi	nfi_1	3451047	G	C	GC>CG	left	LDST	GGCCTTTAGGGGCCAGGATGT
proofreading(+) MMR(+)	Foster_2015	nfi	nfi_1	3473585	G	C	GC>CG	left	LDST	GGAAGCGCCCGCCTGGTGACT
proofreading(+) MMR(+)	Foster_2015	nfi	nfi_1	3482149	G	T	GC>TA	left	LDST	AGCGTATGGAGCTAATTGCCC
proofreading(+) MMR(+)	Foster_2015	nfi	nfi_1	3486264	G	A	GC>AT	left	LDST	AGGCTCTGTGGCAGTGCTGAT
proofreading(+) MMR(+)	Foster_2015	nfi	nfi_1	3528902	T	C	AT>GC	left	LGST	AGATATCCAGACCCAGTTGCT
proofreading(+) MMR(+)	Foster_2015	nfi	nfi_1	3532787	A	G	AT>GC	left	LDST	TTTACTATTCAGGCAATACAT
proofreading(+) MMR(+)	Foster_2015	nfi	nfi_1	3542185	C	A	GC>TA	left	LGST	TATTTTCTGCGGTGTAGAGGG
proofreading(+) MMR(+)	Foster_2015	nfi	nfi_1	3550514	T	C	AT>GC	left	LGST	TGGTGCGCTTACTGTCGGTAC
proofreading(+) MMR(+)	Foster_2015	nfi	nfi_1	3552377	G	A	GC>AT	left	LDST	CACCACTGGCGAGGAGTCATT
proofreading(+) MMR(+)	Foster_2015	nfi	nfi_1	3557585	G	A	GC>AT	left	LDST	AGTGGTTACCGGTTCCCAGCG
proofreading(+) MMR(+)	Foster_2015	nfi	nfi_1	3577199	G	A	GC>AT	left	LDST	ACCAACATTTGGGTTTTAAAG
proofreading(+) MMR(+)	Foster_2015	nfi	nfi_1	3577630	G	A	GC>AT	left	LDST	AAAATGTTACGGGTAACTGTT
proofreading(+) MMR(+)	Foster_2015	nfi	nfi_1	3578157	G	A	GC>AT	left	LDST	TACGTTCGTCGAGACGTGCGC
proofreading(+) MMR(+)	Foster_2015	nfi	nfi_1	3595212	T	A	AT>TA	left	LGST	GTGAAGCAGAAACTGTTCCTC
proofreading(+) MMR(+)	Foster_2015	nfi	nfi_1	3615408	C	T	GC>AT	left	LGST	GTCCCAGCATGGTGCGGGTAG
proofreading(+) MMR(+)	Foster_2015	nfi	nfi_1	3651014	C	T	GC>AT	left	LGST	TTTTTGTGATGTTTTAGATGT
proofreading(+) MMR(+)	Foster_2015	nfi	nfi_1	3664815	T	C	AT>GC	left	LGST	TTTTTTTATAAACATAAGCTA
proofreading(+) MMR(+)	Foster_2015	nfi	nfi_1	3668232	C	A	GC>TA	left	LGST	CATTAATTACGCCGGATTCCC
proofreading(+) MMR(+)	Foster_2015	nfi	nfi_1	3704501	G	A	GC>AT	left	LDST	GCACATCACGGCCTACGTCAT
proofreading(+) MMR(+)	Foster_2015	nfi	nfi_1	3708956	G	T	GC>TA	left	LDST	AAACGCCTGCGCATTGGCCGG
proofreading(+) MMR(+)	Foster_2015	nfi	nfi_1	3715410	G	A	GC>AT	left	LDST	AACTGTTGGCGCTGCATTCCC
proofreading(+) MMR(+)	Foster_2015	nfi	nfi_1	3741633	T	G	AT>CG	left	LGST	GGATCAAAGCAGTAGGGACGC
proofreading(+) MMR(+)	Foster_2015	nfi	nfi_1	3741831	C	T	GC>AT	left	LGST	ATGGGCGGGTGCCGTACGCCG
proofreading(+) MMR(+)	Foster_2015	nfi	nfi_1	3743359	T	A	AT>TA	left	LGST	CGATAACGCCAGGTTCTTTGG
proofreading(+) MMR(+)	Foster_2015	nfi	nfi_1	3783200	A	C	AT>CG	left	LDST	AGGCCAGCGAAATAGCTGTCG
proofreading(+) MMR(+)	Foster_2015	nfi	nfi_1	3798215	C	A	GC>TA	left	LGST	TCTTAAACTTGTTTATTCTTA
proofreading(+) MMR(+)	Foster_2015	nfi	nfi_1	3805300	G	T	GC>TA	left	LDST	TTTGCGTCAGGCCAATATTCA
proofreading(+) MMR(+)	Foster_2015	nfi	nfi_1	3818821	T	C	AT>GC	left	LGST	GCGCATTGTCACGATTGAGAT
proofreading(+) MMR(+)	Foster_2015	nfi	nfi_1	3839836	A	G	AT>GC	left	LDST	CTCTTTTGCCACCTTTTTAGC
proofreading(+) MMR(+)	Foster_2015	nfi	nfi_1	3847074	A	G	AT>GC	left	LDST	ACCACCAGGTAGGATTGCATG
proofreading(+) MMR(+)	Foster_2015	nfi	nfi_1	3853320	A	G	AT>GC	left	LDST	TATACAGTAAACTTCTATAAT
proofreading(+) MMR(+)	Foster_2015	nfi	nfi_1	3881062	T	G	AT>CG	left	LGST	GGCGTTTCGCAGTTTGCAGAT
proofreading(+) MMR(+)	Foster_2015	nfi	nfi_1	3913067	G	T	GC>TA	left	LDST	AAAGCGACGGGTCACCGGCAA
proofreading(+) MMR(+)	Foster_2015	nfi	nfi_1	3919011	G	T	GC>TA	left	LDST	AATGCTTCACGTCCTGGCGGA
proofreading(+) MMR(+)	Foster_2015	nfi	nfi_1	3929042	C	T	GC>AT	right	LDST	GGATATGAGCGCCGGTCAGCT
proofreading(+) MMR(+)	Foster_2015	nfi	nfi_1	3930518	A	G	AT>GC	right	LGST	CATCCTGTTGACTGGTCAGCA
proofreading(+) MMR(+)	Foster_2015	nfi	nfi_1	3949785	G	T	GC>TA	right	LGST	GATTTTTTTCGCCGGATATTC
proofreading(+) MMR(+)	Foster_2015	nfi	nfi_1	3953906	T	G	AT>CG	right	LDST	GGCCGCCGGAAACAAAGATCA
proofreading(+) MMR(+)	Foster_2015	nfi	nfi_1	3977537	A	G	AT>GC	right	LGST	GACTGTACTGATTCACGTACT
proofreading(+) MMR(+)	Foster_2015	nfi	nfi_1	3982458	C	A	GC>TA	right	LDST	CAAGCGCCGGGACTAAATGGC
proofreading(+) MMR(+)	Foster_2015	nfi	nfi_1	3983702	A	C	AT>CG	right	LGST	CGACCACTGGATCAAACGCGA
proofreading(+) MMR(+)	Foster_2015	nfi	nfi_1	3986515	T	C	AT>GC	right	LDST	CTGTCAGTGGACGATAAGCAC
proofreading(+) MMR(+)	Foster_2015	nfi	nfi_1	3996494	G	A	GC>AT	right	LGST	AGGGCTGGGAGCAGCAAGTCT
proofreading(+) MMR(+)	Foster_2015	nfi	nfi_1	4008670	C	G	GC>CG	right	LDST	TGTTTCTGGCGGCGCTATTTC
proofreading(+) MMR(+)	Foster_2015	nfi	nfi_1	4030494	C	T	GC>AT	right	LDST	TATGCTGGGCGCTGACAGTGC
proofreading(+) MMR(+)	Foster_2015	nfi	nfi_1	4044287	C	T	GC>AT	right	LDST	TTCGACACCAGGCTGAATTTG
proofreading(+) MMR(+)	Foster_2015	nfi	nfi_1	4051969	G	A	GC>AT	right	LGST	AAGTGGCTGCGCAACCGGCTG
proofreading(+) MMR(+)	Foster_2015	nfi	nfi_1	4080589	G	A	GC>AT	right	LGST	AGGTTGCAGTGCAGGTAACGT
proofreading(+) MMR(+)	Foster_2015	nfi	nfi_1	4082244	T	C	AT>GC	right	LDST	TTGGGCAAGAACCAGCCTGCG
proofreading(+) MMR(+)	Foster_2015	nfi	nfi_1	4102734	T	G	AT>CG	right	LDST	TCCAGGCAGGAACTCAATAGC
proofreading(+) MMR(+)	Foster_2015	nfi	nfi_1	4119087	C	T	GC>AT	right	LDST	GGCGCGTCTGGCAGTACAAAA
proofreading(+) MMR(+)	Foster_2015	nfi	nfi_1	4174772	T	C	AT>GC	right	LDST	CCAACGGGCAACGCATTCCTT
proofreading(+) MMR(+)	Foster_2015	nfi	nfi_1	4198969	C	T	GC>AT	right	LDST	CTTTATACTCGACCAGCTCAA
proofreading(+) MMR(+)	Foster_2015	nfi	nfi_1	4230887	C	T	GC>AT	right	LDST	CCAGGGTAATGCGGAAGACAA
proofreading(+) MMR(+)	Foster_2015	nfi	nfi_1	4260915	T	G	AT>CG	right	LDST	AAATAATTTTAAGCTGTTGTC
proofreading(+) MMR(+)	Foster_2015	nfi	nfi_1	4282067	C	T	GC>AT	right	LDST	TTTTAATAATGCCAATTTAAG
proofreading(+) MMR(+)	Foster_2015	nfi	nfi_1	4294503	T	A	AT>TA	right	LDST	CTGCCAGGCCAGGCTGAATTT
proofreading(+) MMR(+)	Foster_2015	nfi	nfi_1	4324217	G	T	GC>TA	right	LGST	TGCGGTTTCAGGTTTTGCTGT
proofreading(+) MMR(+)	Foster_2015	nfi	nfi_1	4324262	T	G	AT>CG	right	LDST	AGAGCAGGAAAAGGCGTTGAA
proofreading(+) MMR(+)	Foster_2015	nfi	nfi_1	4325010	A	G	AT>GC	right	LGST	CGGTAATCAAACCGCTTAAGT
proofreading(+) MMR(+)	Foster_2015	nfi	nfi_1	4328271	T	C	AT>GC	right	LDST	GGTCCGCCAGATCGGCATGAC
proofreading(+) MMR(+)	Foster_2015	nfi	nfi_1	4352466	T	G	AT>CG	right	LDST	GACTTGGGACAAAAAAACGCG
proofreading(+) MMR(+)	Foster_2015	nfi	nfi_1	4364536	C	G	GC>CG	right	LDST	CCGCGCTCTGGGCGTTGTTGA
proofreading(+) MMR(+)	Foster_2015	nfi	nfi_1	4369232	T	G	AT>CG	right	LDST	AAAAGTCTCTATGCGCTGATC
proofreading(+) MMR(+)	Foster_2015	nfi	nfi_1	4385951	C	A	GC>TA	right	LDST	CAGCGCGGTGGCGTACATAAA
proofreading(+) MMR(+)	Foster_2015	nfi	nfi_1	4409594	A	G	AT>GC	right	LGST	ACCGATCCGCACAACCTCGGC
proofreading(+) MMR(+)	Foster_2015	nfi	nfi_1	4443573	C	T	GC>AT	right	LDST	AGGCCACCACGAGAACGCGTG
proofreading(+) MMR(+)	Foster_2015	nfi	nfi_1	4453258	T	G	AT>CG	right	LDST	CTCAACACATAAGTGAGCATG
proofreading(+) MMR(+)	Foster_2015	nfi	nfi_1	4455281	T	G	AT>CG	right	LDST	GTGCTGATGGACCCCCTGGAT
proofreading(+) MMR(+)	Foster_2015	nfi	nfi_1	4459077	G	T	GC>TA	right	LGST	GGCTGGTGGTGACGGAATTGA
proofreading(+) MMR(+)	Foster_2015	nfi	nfi_1	4476920	A	G	AT>GC	right	LGST	TTCTTTATGAAAAATCCTGAG
proofreading(+) MMR(+)	Foster_2015	nfi	nfi_1	4477162	G	A	GC>AT	right	LGST	ATATATTAATGAACAGCGTTT
proofreading(+) MMR(+)	Foster_2015	nfi	nfi_1	4480040	C	G	GC>CG	right	LDST	CAGTAACAAAGTCAAAACACA
proofreading(+) MMR(+)	Foster_2015	nfi	nfi_1	4493344	T	A	AT>TA	right	LDST	ACAATGAACGATCTATTTTCA
proofreading(+) MMR(+)	Foster_2015	nfi	nfi_1	4510113	T	A	AT>TA	right	LDST	CAGTTGATGGATCGATTGTTA
proofreading(+) MMR(+)	Foster_2015	nfi	nfi_1	4521935	A	C	AT>CG	right	LGST	CGAGACAATAATTAACGAAAC
proofreading(+) MMR(+)	Foster_2015	nfi	nfi_1	4565915	A	G	AT>GC	right	LGST	TTCTTTTAGTATGGTTTATTT
proofreading(+) MMR(+)	Foster_2015	nfi	nfi_1	4591083	T	G	AT>CG	right	LDST	ATGAAACTCGACCCCACGCGC
proofreading(+) MMR(+)	Foster_2015	nfi	nfi_1	4616794	C	T	GC>AT	right	LDST	GAGCTGGAAGGCGCGAAAGAT
proofreading(+) MMR(+)	Foster_2015	nfi	nfi_1	4627935	C	A	GC>TA	right	LDST	TCTGCGCACCGCTGATACTCA
proofreading(+) MMR(+)	Foster_2015	umuDC_dinB	umuDC_dinB_1	5065	C	T	GC>AT	right	LDST	AAAAAGCCGGGCTGCATAAAA
proofreading(+) MMR(+)	Foster_2015	umuDC_dinB	umuDC_dinB_1	9281	A	G	AT>GC	right	LGST	CTGTTTAACGAGACTGTTTAA
proofreading(+) MMR(+)	Foster_2015	umuDC_dinB	umuDC_dinB_1	29429	C	T	GC>AT	right	LDST	AACCTGTTCTGGAAAACGCTT
proofreading(+) MMR(+)	Foster_2015	umuDC_dinB	umuDC_dinB_1	36129	A	G	AT>GC	right	LGST	TCCAGAATTGATCCATTGCGG
proofreading(+) MMR(+)	Foster_2015	umuDC_dinB	umuDC_dinB_1	59936	C	T	GC>AT	right	LDST	CTGCGCAGACGGAATATGAAG
proofreading(+) MMR(+)	Foster_2015	umuDC_dinB	umuDC_dinB_1	83580	C	A	GC>TA	right	LDST	CATTGCGCGGGTTTTTTTATG
proofreading(+) MMR(+)	Foster_2015	umuDC_dinB	umuDC_dinB_1	106449	C	T	GC>AT	right	LDST	TTCTTAATCAGCTTGCTTACG
proofreading(+) MMR(+)	Foster_2015	umuDC_dinB	umuDC_dinB_1	113944	G	A	GC>AT	right	LGST	TGTGTGAGGAGCTTATCCTCT
proofreading(+) MMR(+)	Foster_2015	umuDC_dinB	umuDC_dinB_1	154080	G	T	GC>TA	right	LGST	CGAATAACTTGTTCCAGGAAA
proofreading(+) MMR(+)	Foster_2015	umuDC_dinB	umuDC_dinB_1	182017	G	A	GC>AT	right	LGST	ACGTGAACCTGGAACTGCAGC
proofreading(+) MMR(+)	Foster_2015	umuDC_dinB	umuDC_dinB_1	226023	A	C	AT>CG	right	LGST	AACGGGGAGGAGCCCAGAGCC
proofreading(+) MMR(+)	Foster_2015	umuDC_dinB	umuDC_dinB_1	228975	T	G	AT>CG	right	LDST	CGAACCCGCGACCCCCTGCGT
proofreading(+) MMR(+)	Foster_2015	umuDC_dinB	umuDC_dinB_1	242568	C	T	GC>AT	right	LDST	CCCGGAAGCGGGTTCCGATGC
proofreading(+) MMR(+)	Foster_2015	umuDC_dinB	umuDC_dinB_1	247765	G	T	GC>TA	right	LGST	TTAAAGTTAAGCGAGACAGGC
proofreading(+) MMR(+)	Foster_2015	umuDC_dinB	umuDC_dinB_1	268219	C	T	GC>AT	right	LDST	TGAAACCGTCGGGGCCGTACT
proofreading(+) MMR(+)	Foster_2015	umuDC_dinB	umuDC_dinB_1	277651	T	G	AT>CG	right	LDST	GACCCGATAAACCCTCAGCTT
proofreading(+) MMR(+)	Foster_2015	umuDC_dinB	umuDC_dinB_1	311481	C	T	GC>AT	right	LDST	CACTCATCGGGAAAAAAAACA
proofreading(+) MMR(+)	Foster_2015	umuDC_dinB	umuDC_dinB_1	335387	T	G	AT>CG	right	LDST	TCCCCTGACGATCGCAGGTAT
proofreading(+) MMR(+)	Foster_2015	umuDC_dinB	umuDC_dinB_1	347355	G	T	GC>TA	right	LGST	TGGCGCTAATGACCCGTACAT
proofreading(+) MMR(+)	Foster_2015	umuDC_dinB	umuDC_dinB_1	380786	G	T	GC>TA	right	LGST	AAGTTAACCCGGCATAAGCGG
proofreading(+) MMR(+)	Foster_2015	umuDC_dinB	umuDC_dinB_1	382922	C	A	GC>TA	right	LDST	TGCCTTTAGCGCCGCTTTCCG
proofreading(+) MMR(+)	Foster_2015	umuDC_dinB	umuDC_dinB_1	390246	G	A	GC>AT	right	LGST	GAGGAGGGATGACAAATGCAC
proofreading(+) MMR(+)	Foster_2015	umuDC_dinB	umuDC_dinB_1	405975	T	C	AT>GC	right	LDST	TGCGGTGATCACCAAATCGCC
proofreading(+) MMR(+)	Foster_2015	umuDC_dinB	umuDC_dinB_1	410221	C	T	GC>AT	right	LDST	GCAGACGATGGCGGTACAACT
proofreading(+) MMR(+)	Foster_2015	umuDC_dinB	umuDC_dinB_1	485072	C	T	GC>AT	right	LDST	ATTAGCGGTCGCATTGGTAAG
proofreading(+) MMR(+)	Foster_2015	umuDC_dinB	umuDC_dinB_1	521868	C	T	GC>AT	right	LDST	TCTGGAGGTAGCTGCTGCTGC
proofreading(+) MMR(+)	Foster_2015	umuDC_dinB	umuDC_dinB_1	583985	A	G	AT>GC	right	LGST	AAAATAGCAGACTCACACTCC
proofreading(+) MMR(+)	Foster_2015	umuDC_dinB	umuDC_dinB_1	624537	T	G	AT>CG	right	LDST	TACGCCCTTAACCTTATTAAT
proofreading(+) MMR(+)	Foster_2015	umuDC_dinB	umuDC_dinB_1	637290	C	A	GC>TA	right	LDST	CTCATTTCTTGCTCTAATAAT
proofreading(+) MMR(+)	Foster_2015	umuDC_dinB	umuDC_dinB_1	661667	G	A	GC>AT	right	LGST	AGTCCGGATTGTTTAGTAGCG
proofreading(+) MMR(+)	Foster_2015	umuDC_dinB	umuDC_dinB_1	676567	C	A	GC>TA	right	LDST	TGTTTTATCTGCAACCATAAG
proofreading(+) MMR(+)	Foster_2015	umuDC_dinB	umuDC_dinB_1	712225	G	A	GC>AT	right	LGST	GTGATCCCATGCCGGGATTTT
proofreading(+) MMR(+)	Foster_2015	umuDC_dinB	umuDC_dinB_1	712424	T	G	AT>CG	right	LDST	TCATGATGAGATTTTTGCGGC
proofreading(+) MMR(+)	Foster_2015	umuDC_dinB	umuDC_dinB_1	726435	T	G	AT>CG	right	LDST	ACATTTCTGGATCGGATGATC
proofreading(+) MMR(+)	Foster_2015	umuDC_dinB	umuDC_dinB_1	734468	G	A	GC>AT	right	LGST	CAAAACGGGTGTGGCGACGTG
proofreading(+) MMR(+)	Foster_2015	umuDC_dinB	umuDC_dinB_1	734474	A	G	AT>GC	right	LGST	GGGTGTGGCGACGTGAACGGG
proofreading(+) MMR(+)	Foster_2015	umuDC_dinB	umuDC_dinB_1	734699	C	T	GC>AT	right	LDST	CGTCTTCGCCGCCGGACTGCT
proofreading(+) MMR(+)	Foster_2015	umuDC_dinB	umuDC_dinB_1	735425	G	C	GC>CG	right	LGST	TGACTTGTACGCCACAGGATG
proofreading(+) MMR(+)	Foster_2015	umuDC_dinB	umuDC_dinB_1	747934	A	C	AT>CG	right	LGST	GTTATAGTTAATCTTAAAAAG
proofreading(+) MMR(+)	Foster_2015	umuDC_dinB	umuDC_dinB_1	752876	G	T	GC>TA	right	LGST	TTTTAGTTTTGCTTAAAAATA
proofreading(+) MMR(+)	Foster_2015	umuDC_dinB	umuDC_dinB_1	783299	T	G	AT>CG	right	LDST	GTAGTTGCTGATCTTCTCCAG
proofreading(+) MMR(+)	Foster_2015	umuDC_dinB	umuDC_dinB_1	788266	T	G	AT>CG	right	LDST	CGCAATCACAAGTTGCAGATT
proofreading(+) MMR(+)	Foster_2015	umuDC_dinB	umuDC_dinB_1	816024	C	T	GC>AT	right	LDST	AAATCGCCCAGGCATTACGCC
proofreading(+) MMR(+)	Foster_2015	umuDC_dinB	umuDC_dinB_1	822992	T	A	AT>TA	right	LDST	CGGGGTGCGGATCAAACTGAT
proofreading(+) MMR(+)	Foster_2015	umuDC_dinB	umuDC_dinB_1	826911	C	T	GC>AT	right	LDST	CGGAACAGATGGAGCGCGCCA
proofreading(+) MMR(+)	Foster_2015	umuDC_dinB	umuDC_dinB_1	832362	A	G	AT>GC	right	LGST	TGTAGGCCGGATAAGGCGTTT
proofreading(+) MMR(+)	Foster_2015	umuDC_dinB	umuDC_dinB_1	840719	C	G	GC>CG	right	LDST	CCATCGGTTTGCCGGGCTATT
proofreading(+) MMR(+)	Foster_2015	umuDC_dinB	umuDC_dinB_1	848502	C	T	GC>AT	right	LDST	AAAGCGATTGGCGAAGCGAAA
proofreading(+) MMR(+)	Foster_2015	umuDC_dinB	umuDC_dinB_1	859715	A	G	AT>GC	right	LGST	ACCGCAGGCGACAAAATTGAG
proofreading(+) MMR(+)	Foster_2015	umuDC_dinB	umuDC_dinB_1	863350	G	A	GC>AT	right	LGST	ACAGCTCGCAGCCTTCCAGAC
proofreading(+) MMR(+)	Foster_2015	umuDC_dinB	umuDC_dinB_1	867032	A	T	AT>TA	right	LGST	AACTACTGGCAGCGCGCAAGG
proofreading(+) MMR(+)	Foster_2015	umuDC_dinB	umuDC_dinB_1	890496	T	G	AT>CG	right	LDST	TGGACGCCTGATCGTCTGACA
proofreading(+) MMR(+)	Foster_2015	umuDC_dinB	umuDC_dinB_1	920334	C	T	GC>AT	right	LDST	TGCAGCTCCTGGTTTGGCCTC
proofreading(+) MMR(+)	Foster_2015	umuDC_dinB	umuDC_dinB_1	935023	C	T	GC>AT	right	LDST	GAGTTGGCACGCGGATACGTT
proofreading(+) MMR(+)	Foster_2015	umuDC_dinB	umuDC_dinB_1	962624	T	A	AT>TA	right	LDST	CGCCGCCCAGATCAACGAATG
proofreading(+) MMR(+)	Foster_2015	umuDC_dinB	umuDC_dinB_1	973372	G	T	GC>TA	right	LGST	GCAACATATTGCCAATCACTT
proofreading(+) MMR(+)	Foster_2015	umuDC_dinB	umuDC_dinB_1	987041	T	C	AT>GC	right	LDST	ATTTTTATTGACAGAACTTAT
proofreading(+) MMR(+)	Foster_2015	umuDC_dinB	umuDC_dinB_1	994716	C	T	GC>AT	right	LDST	CGCGTATTTTGCCTTCACCGG
proofreading(+) MMR(+)	Foster_2015	umuDC_dinB	umuDC_dinB_1	1008552	C	T	GC>AT	right	LDST	TTCACTTCCTGCCAGATAGCT
proofreading(+) MMR(+)	Foster_2015	umuDC_dinB	umuDC_dinB_1	1039966	T	G	AT>CG	right	LDST	ATCAATACCGACCCACAGCCA
proofreading(+) MMR(+)	Foster_2015	umuDC_dinB	umuDC_dinB_1	1049682	A	C	AT>CG	right	LGST	CTTCAGGGGCAGCAAACGCAG
proofreading(+) MMR(+)	Foster_2015	umuDC_dinB	umuDC_dinB_1	1065786	G	A	GC>AT	right	LGST	GGACGTCCCCGGTGGGCAACT
proofreading(+) MMR(+)	Foster_2015	umuDC_dinB	umuDC_dinB_1	1074264	C	A	GC>TA	right	LDST	TTTACCCGTTGTTTTCACTGC
proofreading(+) MMR(+)	Foster_2015	umuDC_dinB	umuDC_dinB_1	1115823	T	G	AT>CG	right	LDST	TCAATTGATTATGCTGCCGCC
proofreading(+) MMR(+)	Foster_2015	umuDC_dinB	umuDC_dinB_1	1166080	T	G	AT>CG	right	LDST	AGTCAACGTGACCCCCTTAAA
proofreading(+) MMR(+)	Foster_2015	umuDC_dinB	umuDC_dinB_1	1170742	T	A	AT>TA	right	LDST	GAAACTGGGGATCAGGAAGCT
proofreading(+) MMR(+)	Foster_2015	umuDC_dinB	umuDC_dinB_1	1172999	C	T	GC>AT	right	LDST	CGCTCTGGCTGCGGGTGGACG
proofreading(+) MMR(+)	Foster_2015	umuDC_dinB	umuDC_dinB_1	1183466	T	G	AT>CG	right	LDST	CTGCTGATGAACAACGACAGC
proofreading(+) MMR(+)	Foster_2015	umuDC_dinB	umuDC_dinB_1	1198453	A	G	AT>GC	right	LGST	ATAATGAAATAATGAAATGAT
proofreading(+) MMR(+)	Foster_2015	umuDC_dinB	umuDC_dinB_1	1202965	A	G	AT>GC	right	LGST	CCGTTAAGGTACAAGTATCTT
proofreading(+) MMR(+)	Foster_2015	umuDC_dinB	umuDC_dinB_1	1214223	A	C	AT>CG	right	LGST	ATTCATTTTCACGATGATTTA
proofreading(+) MMR(+)	Foster_2015	umuDC_dinB	umuDC_dinB_1	1238887	T	C	AT>GC	right	LDST	CCTGTATCGGACGGGTCATCT
proofreading(+) MMR(+)	Foster_2015	umuDC_dinB	umuDC_dinB_1	1259551	G	C	GC>CG	right	LGST	AAACAACACGGTCAGCGACAT
proofreading(+) MMR(+)	Foster_2015	umuDC_dinB	umuDC_dinB_1	1272997	C	T	GC>AT	right	LDST	GCGAGTATCAGATTCATATTC
proofreading(+) MMR(+)	Foster_2015	umuDC_dinB	umuDC_dinB_1	1308746	G	A	GC>AT	right	LGST	CGTCGGGGGTGGGGGTATAAT
proofreading(+) MMR(+)	Foster_2015	umuDC_dinB	umuDC_dinB_1	1323309	C	T	GC>AT	right	LDST	CGACTGCACGGTGCACCAATG
proofreading(+) MMR(+)	Foster_2015	umuDC_dinB	umuDC_dinB_1	1337149	A	C	AT>CG	right	LGST	AACACCTCTAACCCAAGTGTG
proofreading(+) MMR(+)	Foster_2015	umuDC_dinB	umuDC_dinB_1	1338738	G	T	GC>TA	right	LGST	CTTCATTGACGCCAAGGAGTT
proofreading(+) MMR(+)	Foster_2015	umuDC_dinB	umuDC_dinB_1	1361136	A	G	AT>GC	right	LGST	AATATAATGAACAATCCGGTT
proofreading(+) MMR(+)	Foster_2015	umuDC_dinB	umuDC_dinB_1	1368150	T	A	AT>TA	right	LDST	GTTTCTGTGGATCTTCCGCTT
proofreading(+) MMR(+)	Foster_2015	umuDC_dinB	umuDC_dinB_1	1368374	A	T	AT>TA	right	LGST	AAACTGACCGATCTGATTAAG
proofreading(+) MMR(+)	Foster_2015	umuDC_dinB	umuDC_dinB_1	1377788	G	A	GC>AT	right	LGST	TACAGGGCAAGCCCGTGATGA
proofreading(+) MMR(+)	Foster_2015	umuDC_dinB	umuDC_dinB_1	1383086	C	T	GC>AT	right	LDST	CGCCTGCACCGGGCGGCATCG
proofreading(+) MMR(+)	Foster_2015	umuDC_dinB	umuDC_dinB_1	1389604	T	C	AT>GC	right	LDST	GACAACTTTCATCAGCACAAA
proofreading(+) MMR(+)	Foster_2015	umuDC_dinB	umuDC_dinB_1	1405493	T	A	AT>TA	right	LDST	CGTGCAAGGGATCGCAGCCCA
proofreading(+) MMR(+)	Foster_2015	umuDC_dinB	umuDC_dinB_1	1420289	A	G	AT>GC	right	LGST	CCCTACCCTTACTGCATTAGG
proofreading(+) MMR(+)	Foster_2015	umuDC_dinB	umuDC_dinB_1	1428234	G	A	GC>AT	right	LGST	TTGGTCTGATGCATCTCCGGA
proofreading(+) MMR(+)	Foster_2015	umuDC_dinB	umuDC_dinB_1	1446726	C	T	GC>AT	right	LDST	TACTTCATCAGCGGGAATCTG
proofreading(+) MMR(+)	Foster_2015	umuDC_dinB	umuDC_dinB_1	1450460	A	C	AT>CG	right	LGST	TAAATCAACGACCGCCACCAG
proofreading(+) MMR(+)	Foster_2015	umuDC_dinB	umuDC_dinB_1	1453519	C	T	GC>AT	right	LDST	TCTTGATATGGCGGCTGCCCG
proofreading(+) MMR(+)	Foster_2015	umuDC_dinB	umuDC_dinB_1	1465780	C	T	GC>AT	right	LDST	CGTATCATCCGGATCGTCCGG
proofreading(+) MMR(+)	Foster_2015	umuDC_dinB	umuDC_dinB_1	1509281	G	A	GC>AT	right	LGST	CGGCAGGGAGGCGATGTGAAA
proofreading(+) MMR(+)	Foster_2015	umuDC_dinB	umuDC_dinB_1	1531089	G	T	GC>TA	right	LGST	AGAAAAATTTGATAACCATTG
proofreading(+) MMR(+)	Foster_2015	umuDC_dinB	umuDC_dinB_1	1536812	A	G	AT>GC	right	LGST	GTTTTGTGACACTGTCACTTG
proofreading(+) MMR(+)	Foster_2015	umuDC_dinB	umuDC_dinB_1	1556446	T	C	AT>GC	right	LDST	TATTAATCGGATCATACCAAT
proofreading(+) MMR(+)	Foster_2015	umuDC_dinB	umuDC_dinB_1	1563297	T	C	AT>GC	right	LDST	GTTTTCATTTAACGTGACACT
proofreading(+) MMR(+)	Foster_2015	umuDC_dinB	umuDC_dinB_1	1648981	C	A	GC>TA	left	LGST	CCAGATTGGTGATATCCTGCT
proofreading(+) MMR(+)	Foster_2015	umuDC_dinB	umuDC_dinB_1	1649466	G	T	GC>TA	left	LDST	TGTGGTGAATGCGGCTGAGCG
proofreading(+) MMR(+)	Foster_2015	umuDC_dinB	umuDC_dinB_1	1671743	G	C	GC>CG	left	LDST	TGCTAAGCGGGTAACGTTTAG
proofreading(+) MMR(+)	Foster_2015	umuDC_dinB	umuDC_dinB_1	1699796	A	C	AT>CG	left	LDST	CGATACCGGGATCCTCGGTGC
proofreading(+) MMR(+)	Foster_2015	umuDC_dinB	umuDC_dinB_1	1766175	A	C	AT>CG	left	LDST	CAAAACGATTAAGAAAACCTT
proofreading(+) MMR(+)	Foster_2015	umuDC_dinB	umuDC_dinB_1	1768239	G	A	GC>AT	left	LDST	TTGCCCGGTTGCTGGTCGAAA
proofreading(+) MMR(+)	Foster_2015	umuDC_dinB	umuDC_dinB_1	1775436	C	T	GC>AT	left	LGST	GCTTATGCCTGGTGTAAAATA
proofreading(+) MMR(+)	Foster_2015	umuDC_dinB	umuDC_dinB_1	1777884	G	T	GC>TA	left	LDST	GAAGGAATGGGTTTCCTCAAT
proofreading(+) MMR(+)	Foster_2015	umuDC_dinB	umuDC_dinB_1	1803982	C	A	GC>TA	left	LGST	CTGTCCTGTGGGTGTCTCTGA
proofreading(+) MMR(+)	Foster_2015	umuDC_dinB	umuDC_dinB_1	1843434	C	T	GC>AT	left	LGST	CAGTTCAGTCGCTTCGATGGT
proofreading(+) MMR(+)	Foster_2015	umuDC_dinB	umuDC_dinB_1	1851982	C	T	GC>AT	left	LGST	GGCGGTTAGCGACATCCACCG
proofreading(+) MMR(+)	Foster_2015	umuDC_dinB	umuDC_dinB_1	1861391	T	C	AT>GC	left	LGST	TTGACCTCAAAAATCATGTGG
proofreading(+) MMR(+)	Foster_2015	umuDC_dinB	umuDC_dinB_1	1870172	C	T	GC>AT	left	LGST	TATCATCCTGGTCGCGGATGT
proofreading(+) MMR(+)	Foster_2015	umuDC_dinB	umuDC_dinB_1	1871259	A	C	AT>CG	left	LDST	GAGTATAATTATACTATCTGG
proofreading(+) MMR(+)	Foster_2015	umuDC_dinB	umuDC_dinB_1	1901568	G	C	GC>CG	left	LDST	AAATTGAGGGGTCCATTAAGA
proofreading(+) MMR(+)	Foster_2015	umuDC_dinB	umuDC_dinB_1	1976209	G	A	GC>AT	left	LDST	GTGGCTTTTGGCTTTGCGTCG
proofreading(+) MMR(+)	Foster_2015	umuDC_dinB	umuDC_dinB_1	2008724	T	C	AT>GC	left	LGST	ATGGCAAAGAACCAGGCATGC
proofreading(+) MMR(+)	Foster_2015	umuDC_dinB	umuDC_dinB_1	2062243	C	T	GC>AT	left	LGST	TGAACGGGGCGCATATTAATG
proofreading(+) MMR(+)	Foster_2015	umuDC_dinB	umuDC_dinB_1	2076069	A	G	AT>GC	left	LDST	AAACGCACGGATCCTCGGTGA
proofreading(+) MMR(+)	Foster_2015	umuDC_dinB	umuDC_dinB_1	2106782	G	C	GC>CG	left	LDST	ATGATTGGCTGCATGTATGCT
proofreading(+) MMR(+)	Foster_2015	umuDC_dinB	umuDC_dinB_1	2168493	G	A	GC>AT	left	LDST	TATTGAAGATGCCACTGTTTA
proofreading(+) MMR(+)	Foster_2015	umuDC_dinB	umuDC_dinB_1	2203367	G	C	GC>CG	left	LDST	TTAATATGGGGGGTTTATCCG
proofreading(+) MMR(+)	Foster_2015	umuDC_dinB	umuDC_dinB_1	2209641	T	C	AT>GC	left	LGST	GAAGGCCTGTACCGCCAGTAC
proofreading(+) MMR(+)	Foster_2015	umuDC_dinB	umuDC_dinB_1	2215013	A	G	AT>GC	left	LDST	TATTGACCGGATCCGCGAGAT
proofreading(+) MMR(+)	Foster_2015	umuDC_dinB	umuDC_dinB_1	2219648	A	C	AT>CG	left	LDST	CGAGCGCCTTATCCGGCCTAC
proofreading(+) MMR(+)	Foster_2015	umuDC_dinB	umuDC_dinB_1	2292780	G	A	GC>AT	left	LDST	CAGCACATCCGCCTGATAAAA
proofreading(+) MMR(+)	Foster_2015	umuDC_dinB	umuDC_dinB_1	2352587	C	A	GC>TA	left	LGST	TGAATTGTTTGATTTCGCGCA
proofreading(+) MMR(+)	Foster_2015	umuDC_dinB	umuDC_dinB_1	2383576	T	C	AT>GC	left	LGST	GAACTTTTATATTATTATTCG
proofreading(+) MMR(+)	Foster_2015	umuDC_dinB	umuDC_dinB_1	2392520	G	T	GC>TA	left	LDST	TGTAAATGAAGAACTTGGTTG
proofreading(+) MMR(+)	Foster_2015	umuDC_dinB	umuDC_dinB_1	2396597	G	T	GC>TA	left	LDST	GAATCAAAATGAACATCATCA
proofreading(+) MMR(+)	Foster_2015	umuDC_dinB	umuDC_dinB_1	2400195	A	G	AT>GC	left	LDST	TCAGTCAGAGACTGAGCGTTA
proofreading(+) MMR(+)	Foster_2015	umuDC_dinB	umuDC_dinB_1	2412368	C	A	GC>TA	left	LGST	CATGTTTCCTGGTCTAATTTG
proofreading(+) MMR(+)	Foster_2015	umuDC_dinB	umuDC_dinB_1	2442484	T	G	AT>CG	left	LGST	ATCACCCCGCAAAGCATTTCC
proofreading(+) MMR(+)	Foster_2015	umuDC_dinB	umuDC_dinB_1	2463215	T	C	AT>GC	left	LGST	AATTATTAATATTAAATCTAT
proofreading(+) MMR(+)	Foster_2015	umuDC_dinB	umuDC_dinB_1	2464596	C	T	GC>AT	left	LGST	TAGTACGCTTGGTCATTATGG
proofreading(+) MMR(+)	Foster_2015	umuDC_dinB	umuDC_dinB_1	2501495	G	A	GC>AT	left	LDST	CTGCTCGCCAGATCCAGCTTC
proofreading(+) MMR(+)	Foster_2015	umuDC_dinB	umuDC_dinB_1	2518173	A	G	AT>GC	left	LDST	GCTAAGCGGGATCGAACCGCT
proofreading(+) MMR(+)	Foster_2015	umuDC_dinB	umuDC_dinB_1	2523234	T	G	AT>CG	left	LGST	TTTGTGGTGAAATATCCCTCC
proofreading(+) MMR(+)	Foster_2015	umuDC_dinB	umuDC_dinB_1	2554819	T	A	AT>TA	left	LGST	GGAAATCGCCACCCGCCCTGG
proofreading(+) MMR(+)	Foster_2015	umuDC_dinB	umuDC_dinB_1	2564480	T	C	AT>GC	left	LGST	GGAGGTTAACACGCGTATTGG
proofreading(+) MMR(+)	Foster_2015	umuDC_dinB	umuDC_dinB_1	2565382	G	T	GC>TA	left	LDST	CCGCTGCCGGGTTTTTGCTAT
proofreading(+) MMR(+)	Foster_2015	umuDC_dinB	umuDC_dinB_1	2570725	G	C	GC>CG	left	LDST	CGCGTTTCTTGCGGAACTTTA
proofreading(+) MMR(+)	Foster_2015	umuDC_dinB	umuDC_dinB_1	2575980	G	T	GC>TA	left	LDST	ATAATATCGAGATATTATATA
proofreading(+) MMR(+)	Foster_2015	umuDC_dinB	umuDC_dinB_1	2589438	G	C	GC>CG	left	LDST	GTTGGTTCTGGCCCTGGGGGT
proofreading(+) MMR(+)	Foster_2015	umuDC_dinB	umuDC_dinB_1	2615028	T	C	AT>GC	left	LGST	TTCGCGGTGTATCTGATTATT
proofreading(+) MMR(+)	Foster_2015	umuDC_dinB	umuDC_dinB_1	2621188	A	C	AT>CG	left	LDST	ACGCGTGGGGACCCAAGCAGT
proofreading(+) MMR(+)	Foster_2015	umuDC_dinB	umuDC_dinB_1	2645158	C	T	GC>AT	left	LGST	GGAGGGGCAGGTGAACGCTGG
proofreading(+) MMR(+)	Foster_2015	umuDC_dinB	umuDC_dinB_1	2655326	G	A	GC>AT	left	LDST	GCCAGCGGCAGACGCCAGAAC
proofreading(+) MMR(+)	Foster_2015	umuDC_dinB	umuDC_dinB_1	2670219	G	A	GC>AT	left	LDST	GTCTGGAAATGGGGCTTGGTC
proofreading(+) MMR(+)	Foster_2015	umuDC_dinB	umuDC_dinB_1	2670432	C	T	GC>AT	left	LGST	AAGAGAAACTGGCTAATGCGG
proofreading(+) MMR(+)	Foster_2015	umuDC_dinB	umuDC_dinB_1	2692195	G	A	GC>AT	left	LDST	AACTCATCGCGTACACGGTCA
proofreading(+) MMR(+)	Foster_2015	umuDC_dinB	umuDC_dinB_1	2719876	G	A	GC>AT	left	LDST	CAGGAAAAACGCAACATCTGG
proofreading(+) MMR(+)	Foster_2015	umuDC_dinB	umuDC_dinB_1	2724008	C	A	GC>TA	left	LGST	ACCTTCACCGGATAATCGGCA
proofreading(+) MMR(+)	Foster_2015	umuDC_dinB	umuDC_dinB_1	2745263	A	G	AT>GC	left	LDST	GCCATTTTTAACTGCCCGGCC
proofreading(+) MMR(+)	Foster_2015	umuDC_dinB	umuDC_dinB_1	2745913	G	T	GC>TA	left	LDST	TGAGTTGTTTGCTCATCATGA
proofreading(+) MMR(+)	Foster_2015	umuDC_dinB	umuDC_dinB_1	2760115	T	C	AT>GC	left	LGST	CAATATACCAAGCCACTATCT
proofreading(+) MMR(+)	Foster_2015	umuDC_dinB	umuDC_dinB_1	2760452	T	C	AT>GC	left	LGST	TTTTATCCGAACTGGGTTTAG
proofreading(+) MMR(+)	Foster_2015	umuDC_dinB	umuDC_dinB_1	2783973	A	C	AT>CG	left	LDST	GAAAAGAAGCACCCCTTAAAA
proofreading(+) MMR(+)	Foster_2015	umuDC_dinB	umuDC_dinB_1	2818522	G	T	GC>TA	left	LDST	TCGTAGCCGAGTACTCTATCC
proofreading(+) MMR(+)	Foster_2015	umuDC_dinB	umuDC_dinB_1	2826421	G	T	GC>TA	left	LDST	AAAAAGGAACGGGTGGCTGGG
proofreading(+) MMR(+)	Foster_2015	umuDC_dinB	umuDC_dinB_1	2859882	C	A	GC>TA	left	LGST	AGTCGATTTTGGGGAAAAAAG
proofreading(+) MMR(+)	Foster_2015	umuDC_dinB	umuDC_dinB_1	2864816	G	A	GC>AT	left	LDST	CATTTAATCCGCGACTACGCC
proofreading(+) MMR(+)	Foster_2015	umuDC_dinB	umuDC_dinB_1	2866146	T	A	AT>TA	left	LGST	TAACAGAGGCAGGTCAATCAT
proofreading(+) MMR(+)	Foster_2015	umuDC_dinB	umuDC_dinB_1	2884045	C	A	GC>TA	left	LGST	CTGCAGTAGAGATCAGTGGCG
proofreading(+) MMR(+)	Foster_2015	umuDC_dinB	umuDC_dinB_1	2903652	G	A	GC>AT	left	LDST	TTATTCATAAGAACTATTCAT
proofreading(+) MMR(+)	Foster_2015	umuDC_dinB	umuDC_dinB_1	2932966	A	C	AT>CG	left	LDST	CCCCAACAGCACCCCGACCAA
proofreading(+) MMR(+)	Foster_2015	umuDC_dinB	umuDC_dinB_1	2937149	G	T	GC>TA	left	LDST	CGGTAATGGCGAACTGGGGCG
proofreading(+) MMR(+)	Foster_2015	umuDC_dinB	umuDC_dinB_1	2953110	G	C	GC>CG	left	LDST	AACCGGCTGGGTAAAATCCAG
proofreading(+) MMR(+)	Foster_2015	umuDC_dinB	umuDC_dinB_1	2957107	C	G	GC>CG	left	LGST	GGTGGCATAAGTTTTTCCACC
proofreading(+) MMR(+)	Foster_2015	umuDC_dinB	umuDC_dinB_1	2968207	G	A	GC>AT	left	LDST	TGCCAACCAGGCCGACGATCC
proofreading(+) MMR(+)	Foster_2015	umuDC_dinB	umuDC_dinB_1	2980258	A	G	AT>GC	left	LDST	CCATGGTGTAACGCGTACCCA
proofreading(+) MMR(+)	Foster_2015	umuDC_dinB	umuDC_dinB_1	3008817	G	A	GC>AT	left	LDST	AAGATTACCAGGCGGATATGA
proofreading(+) MMR(+)	Foster_2015	umuDC_dinB	umuDC_dinB_1	3015502	T	C	AT>GC	left	LGST	TTTCGTAACGACCAGATTTTT
proofreading(+) MMR(+)	Foster_2015	umuDC_dinB	umuDC_dinB_1	3021439	G	T	GC>TA	left	LDST	TGATGGTTTCGGGTTTGCCGG
proofreading(+) MMR(+)	Foster_2015	umuDC_dinB	umuDC_dinB_1	3073830	A	G	AT>GC	left	LDST	CGCTTCAGCTAGGATAAGCGA
proofreading(+) MMR(+)	Foster_2015	umuDC_dinB	umuDC_dinB_1	3081912	C	T	GC>AT	left	LGST	GAATTTTCATGTTTTCTCTTC
proofreading(+) MMR(+)	Foster_2015	umuDC_dinB	umuDC_dinB_1	3108451	T	G	AT>CG	left	LGST	TCTATCTGGAAGCTTCACGCA
proofreading(+) MMR(+)	Foster_2015	umuDC_dinB	umuDC_dinB_1	3112273	A	C	AT>CG	left	LDST	ACAGAGAACGATCTGCCCCCG
proofreading(+) MMR(+)	Foster_2015	umuDC_dinB	umuDC_dinB_1	3123137	G	A	GC>AT	left	LDST	TCGGCGCAGCGGCATCGCCAC
proofreading(+) MMR(+)	Foster_2015	umuDC_dinB	umuDC_dinB_1	3131615	A	C	AT>CG	left	LDST	TCCTAACACGATCCCCACCAA
proofreading(+) MMR(+)	Foster_2015	umuDC_dinB	umuDC_dinB_1	3136416	A	C	AT>CG	left	LDST	ACGCATTATCAGTGACTTTAA
proofreading(+) MMR(+)	Foster_2015	umuDC_dinB	umuDC_dinB_1	3167521	A	C	AT>CG	left	LDST	TCCATACCAGACCTTCAAACA
proofreading(+) MMR(+)	Foster_2015	umuDC_dinB	umuDC_dinB_1	3168849	T	A	AT>TA	left	LGST	GCAAGCGGCGAGAAAATGCGT
proofreading(+) MMR(+)	Foster_2015	umuDC_dinB	umuDC_dinB_1	3195848	C	A	GC>TA	left	LGST	GAACCTCCACGGTTTCGCCGA
proofreading(+) MMR(+)	Foster_2015	umuDC_dinB	umuDC_dinB_1	3207774	T	A	AT>TA	left	LGST	AATCTCTTCCACCTGGGTTGC
proofreading(+) MMR(+)	Foster_2015	umuDC_dinB	umuDC_dinB_1	3214095	A	T	AT>TA	left	LDST	ATTGAAGAAGAAACCGGCCTG
proofreading(+) MMR(+)	Foster_2015	umuDC_dinB	umuDC_dinB_1	3221500	G	C	GC>CG	left	LDST	ATCGAAGCTGGCGTATCCCTG
proofreading(+) MMR(+)	Foster_2015	umuDC_dinB	umuDC_dinB_1	3238980	G	T	GC>TA	left	LDST	TTCACTGGCAGCTGGCTAATT
proofreading(+) MMR(+)	Foster_2015	umuDC_dinB	umuDC_dinB_1	3260249	T	C	AT>GC	left	LGST	GCTGGATGCCATCGAGCACCC
proofreading(+) MMR(+)	Foster_2015	umuDC_dinB	umuDC_dinB_1	3267504	C	A	GC>TA	left	LGST	ACATGTATTCGAAATTTTAAA
proofreading(+) MMR(+)	Foster_2015	umuDC_dinB	umuDC_dinB_1	3295702	T	G	AT>CG	left	LGST	CCACAGTATCAAAACTCCCAT
proofreading(+) MMR(+)	Foster_2015	umuDC_dinB	umuDC_dinB_1	3298707	G	A	GC>AT	left	LDST	CGGATCATGGGGATTAAACAC
proofreading(+) MMR(+)	Foster_2015	umuDC_dinB	umuDC_dinB_1	3298729	C	A	GC>TA	left	LGST	TCCGTTGGGCGATATGCCCGG
proofreading(+) MMR(+)	Foster_2015	umuDC_dinB	umuDC_dinB_1	3389043	G	A	GC>AT	left	LDST	AATAGACCCAGGCATTAAAAA
proofreading(+) MMR(+)	Foster_2015	umuDC_dinB	umuDC_dinB_1	3394312	A	C	AT>CG	left	LDST	GCAGGGTCGCACCCAGAGAAT
proofreading(+) MMR(+)	Foster_2015	umuDC_dinB	umuDC_dinB_1	3395463	C	A	GC>TA	left	LGST	GCTGAAACAGGGCGGTGCCAG
proofreading(+) MMR(+)	Foster_2015	umuDC_dinB	umuDC_dinB_1	3412003	G	A	GC>AT	left	LDST	GTTCTGGAGTGCAGGCGAAAA
proofreading(+) MMR(+)	Foster_2015	umuDC_dinB	umuDC_dinB_1	3416386	G	C	GC>CG	left	LDST	GCTGTCAGCGGTATTTATTCC
proofreading(+) MMR(+)	Foster_2015	umuDC_dinB	umuDC_dinB_1	3441716	C	T	GC>AT	left	LGST	AAAAAACGTCGCGTATAACGC
proofreading(+) MMR(+)	Foster_2015	umuDC_dinB	umuDC_dinB_1	3459464	C	T	GC>AT	left	LGST	CGAACCAGACGTTGCGCGATA
proofreading(+) MMR(+)	Foster_2015	umuDC_dinB	umuDC_dinB_1	3463445	C	T	GC>AT	left	LGST	CACTATGCCGGGGCGGCGTCT
proofreading(+) MMR(+)	Foster_2015	umuDC_dinB	umuDC_dinB_1	3473580	C	A	GC>TA	left	LGST	CCAGGCGGGCGCTTCCAGTAA
proofreading(+) MMR(+)	Foster_2015	umuDC_dinB	umuDC_dinB_1	3499433	A	G	AT>GC	left	LDST	AATATATAATACATAGGGAAT
proofreading(+) MMR(+)	Foster_2015	umuDC_dinB	umuDC_dinB_1	3506094	C	T	GC>AT	left	LGST	GGTCGTGGCAGTAATGATCAC
proofreading(+) MMR(+)	Foster_2015	umuDC_dinB	umuDC_dinB_1	3523420	T	G	AT>CG	left	LGST	GTTTTTCCGAAATAGACTTGT
proofreading(+) MMR(+)	Foster_2015	umuDC_dinB	umuDC_dinB_1	3538420	G	A	GC>AT	left	LDST	GGCGGTGGTCGATGCCACTGG
proofreading(+) MMR(+)	Foster_2015	umuDC_dinB	umuDC_dinB_1	3547035	T	G	AT>CG	left	LGST	TCGCAGTCGGACCCGGATGCG
proofreading(+) MMR(+)	Foster_2015	umuDC_dinB	umuDC_dinB_1	3555054	T	A	AT>TA	left	LGST	CCAGTAAATCACCCGGACTTT
proofreading(+) MMR(+)	Foster_2015	umuDC_dinB	umuDC_dinB_1	3557389	C	T	GC>AT	left	LGST	ATACTTTGATGATTACCTGAA
proofreading(+) MMR(+)	Foster_2015	umuDC_dinB	umuDC_dinB_1	3564057	G	A	GC>AT	left	LDST	GAGTCCCCTTGCCCCTTCTGG
proofreading(+) MMR(+)	Foster_2015	umuDC_dinB	umuDC_dinB_1	3577653	G	A	GC>AT	left	LDST	CGGTAACATTGTCCAGCCGGA
proofreading(+) MMR(+)	Foster_2015	umuDC_dinB	umuDC_dinB_1	3597796	C	A	GC>TA	left	LGST	TCCGCCCTTTGTGCCGTTATT
proofreading(+) MMR(+)	Foster_2015	umuDC_dinB	umuDC_dinB_1	3600314	A	T	AT>TA	left	LDST	TTCACGGGCCACCATTTCGAC
proofreading(+) MMR(+)	Foster_2015	umuDC_dinB	umuDC_dinB_1	3602657	C	T	GC>AT	left	LGST	GGGTGAGATGGCGTTTCTGAC
proofreading(+) MMR(+)	Foster_2015	umuDC_dinB	umuDC_dinB_1	3603555	T	A	AT>TA	left	LGST	CTGTTTGAGGAGCTGGAAGAG
proofreading(+) MMR(+)	Foster_2015	umuDC_dinB	umuDC_dinB_1	3607804	C	A	GC>TA	left	LGST	GTTGCCGGATGAATCGCGGTA
proofreading(+) MMR(+)	Foster_2015	umuDC_dinB	umuDC_dinB_1	3618793	G	A	GC>AT	left	LDST	GACTTAGCCAGCCGCATTGTC
proofreading(+) MMR(+)	Foster_2015	umuDC_dinB	umuDC_dinB_1	3623075	G	T	GC>TA	left	LDST	CAATCTATTTGCGAAGATAAA
proofreading(+) MMR(+)	Foster_2015	umuDC_dinB	umuDC_dinB_1	3632383	G	A	GC>AT	left	LDST	TGAATAGATTGTTGGAACCGT
proofreading(+) MMR(+)	Foster_2015	umuDC_dinB	umuDC_dinB_1	3658008	G	T	GC>TA	left	LDST	CAATCCAATTGCCAGCTTAAG
proofreading(+) MMR(+)	Foster_2015	umuDC_dinB	umuDC_dinB_1	3660786	C	A	GC>TA	left	LGST	CTAATCCCCTGCTGCTGCACT
proofreading(+) MMR(+)	Foster_2015	umuDC_dinB	umuDC_dinB_1	3671648	C	A	GC>TA	left	LGST	TACGGCGACGGATTGCAATAA
proofreading(+) MMR(+)	Foster_2015	umuDC_dinB	umuDC_dinB_1	3685145	C	T	GC>AT	left	LGST	CCCTCTCAACGTTAGTGACCA
proofreading(+) MMR(+)	Foster_2015	umuDC_dinB	umuDC_dinB_1	3715174	G	T	GC>TA	left	LDST	GTTGATATGCGCCACCAGGGT
proofreading(+) MMR(+)	Foster_2015	umuDC_dinB	umuDC_dinB_1	3722480	C	T	GC>AT	left	LGST	TGCGCTGGTCGAACTGGCTGA
proofreading(+) MMR(+)	Foster_2015	umuDC_dinB	umuDC_dinB_1	3722780	C	T	GC>AT	left	LGST	TCAGGACGAAGGTTATACCGT
proofreading(+) MMR(+)	Foster_2015	umuDC_dinB	umuDC_dinB_1	3740602	C	G	GC>CG	left	LGST	TCAGACAGGCGCAGCAGATCG
proofreading(+) MMR(+)	Foster_2015	umuDC_dinB	umuDC_dinB_1	3743338	G	T	GC>TA	left	LDST	TTGATGATGAGGGCAATTTGA
proofreading(+) MMR(+)	Foster_2015	umuDC_dinB	umuDC_dinB_1	3769636	G	T	GC>TA	left	LDST	TGATTGCATTGAAACAGTAAA
proofreading(+) MMR(+)	Foster_2015	umuDC_dinB	umuDC_dinB_1	3771782	G	A	GC>AT	left	LDST	GTTGTTTTTGGGCTGGCAGCC
proofreading(+) MMR(+)	Foster_2015	umuDC_dinB	umuDC_dinB_1	3775870	G	A	GC>AT	left	LDST	TACGGGTTGGGCGTCATTAAC
proofreading(+) MMR(+)	Foster_2015	umuDC_dinB	umuDC_dinB_1	3795935	T	A	AT>TA	left	LGST	GAGTTCTTCCAGTACGCGCTG
proofreading(+) MMR(+)	Foster_2015	umuDC_dinB	umuDC_dinB_1	3820906	C	T	GC>AT	left	LGST	GCCTTTAAATGGTGCGGTTAT
proofreading(+) MMR(+)	Foster_2015	umuDC_dinB	umuDC_dinB_1	3827747	G	A	GC>AT	left	LDST	AGAATCGCCAGCATCGGCAGC
proofreading(+) MMR(+)	Foster_2015	umuDC_dinB	umuDC_dinB_1	3875257	G	A	GC>AT	left	LDST	GTTCGCGTTTGCCGTGCGTGT
proofreading(+) MMR(+)	Foster_2015	umuDC_dinB	umuDC_dinB_1	3888588	G	T	GC>TA	left	LDST	TCTTAATTTTGCCTTTTGCAA
proofreading(+) MMR(+)	Foster_2015	umuDC_dinB	umuDC_dinB_1	3922661	A	C	AT>CG	left	LDST	AACTGTAAATAACGCGTAAAC
proofreading(+) MMR(+)	Foster_2015	umuDC_dinB	umuDC_dinB_1	3931231	T	G	AT>CG	right	LDST	TTAACGGCAAAATCGTACTCC
proofreading(+) MMR(+)	Foster_2015	umuDC_dinB	umuDC_dinB_1	3941448	T	C	AT>GC	right	LDST	CTGACCGCGCATTTTTTCAGC
proofreading(+) MMR(+)	Foster_2015	umuDC_dinB	umuDC_dinB_1	3941665	G	T	GC>TA	right	LGST	AAGCGGCACTGCTCTTTAACA
proofreading(+) MMR(+)	Foster_2015	umuDC_dinB	umuDC_dinB_1	3963205	T	C	AT>GC	right	LDST	GATCAGGTGGAAAACGAATGG
proofreading(+) MMR(+)	Foster_2015	umuDC_dinB	umuDC_dinB_1	3986069	T	A	AT>TA	right	LDST	AGGGAGAGGGATCTCAATTAT
proofreading(+) MMR(+)	Foster_2015	umuDC_dinB	umuDC_dinB_1	4024180	T	C	AT>GC	right	LDST	TGAGATCGCGAGGGAGCAGAT
proofreading(+) MMR(+)	Foster_2015	umuDC_dinB	umuDC_dinB_1	4044287	C	T	GC>AT	right	LDST	TTCGACACCAGGCTGAATTTG
proofreading(+) MMR(+)	Foster_2015	umuDC_dinB	umuDC_dinB_1	4064455	C	A	GC>TA	right	LDST	CACACTCAATGAAAAACGGTT
proofreading(+) MMR(+)	Foster_2015	umuDC_dinB	umuDC_dinB_1	4127670	C	T	GC>AT	right	LDST	CCCCGCTCAAGCAGTGGATCG
proofreading(+) MMR(+)	Foster_2015	umuDC_dinB	umuDC_dinB_1	4150645	C	A	GC>TA	right	LDST	ATTCCCATCTGATGGCCGATC
proofreading(+) MMR(+)	Foster_2015	umuDC_dinB	umuDC_dinB_1	4175524	A	G	AT>GC	right	LGST	GCCGTCACAGACTTCGAAGGT
proofreading(+) MMR(+)	Foster_2015	umuDC_dinB	umuDC_dinB_1	4215516	C	A	GC>TA	right	LDST	ACGGCCTTGTGAAAGCCAGTT
proofreading(+) MMR(+)	Foster_2015	umuDC_dinB	umuDC_dinB_1	4221214	G	T	GC>TA	right	LGST	TTTATCTTTTGCCTCCAGAAT
proofreading(+) MMR(+)	Foster_2015	umuDC_dinB	umuDC_dinB_1	4221982	T	C	AT>GC	right	LDST	ATTTATCAGAATGTTGATTAC
proofreading(+) MMR(+)	Foster_2015	umuDC_dinB	umuDC_dinB_1	4280062	T	G	AT>CG	right	LDST	CGGAAGCGGGATCTGAAAGGG
proofreading(+) MMR(+)	Foster_2015	umuDC_dinB	umuDC_dinB_1	4352328	A	G	AT>GC	right	LGST	ATTTGATAAAACGCGGGAGTA
proofreading(+) MMR(+)	Foster_2015	umuDC_dinB	umuDC_dinB_1	4358449	A	G	AT>GC	right	LGST	TCCCAGTCAAAAATAACGCCG
proofreading(+) MMR(+)	Foster_2015	umuDC_dinB	umuDC_dinB_1	4370875	A	G	AT>GC	right	LGST	AAAGTTGGCGACATCGTTATT
proofreading(+) MMR(+)	Foster_2015	umuDC_dinB	umuDC_dinB_1	4375439	C	A	GC>TA	right	LDST	ATCCTCTTTTGCGTCAGGTAC
proofreading(+) MMR(+)	Foster_2015	umuDC_dinB	umuDC_dinB_1	4421984	C	T	GC>AT	right	LDST	TTGTCATCGTGGTTGAACTCC
proofreading(+) MMR(+)	Foster_2015	umuDC_dinB	umuDC_dinB_1	4436343	C	G	GC>CG	right	LDST	GGTTGATAACGGCGATTTGAT
proofreading(+) MMR(+)	Foster_2015	umuDC_dinB	umuDC_dinB_1	4448925	G	T	GC>TA	right	LGST	ACGGCGTGGTGCTGGTGAATC
proofreading(+) MMR(+)	Foster_2015	umuDC_dinB	umuDC_dinB_1	4454240	C	A	GC>TA	right	LDST	AGCGTTGCCAGTCCGGTGGAG
proofreading(+) MMR(+)	Foster_2015	umuDC_dinB	umuDC_dinB_1	4467928	A	T	AT>TA	right	LGST	CAACCCCTTTAATATTTTACT
proofreading(+) MMR(+)	Foster_2015	umuDC_dinB	umuDC_dinB_1	4484075	A	G	AT>GC	right	LGST	TTCTCCCGCTAAATTATGCGG
proofreading(+) MMR(+)	Foster_2015	umuDC_dinB	umuDC_dinB_1	4497583	C	T	GC>AT	right	LDST	TCAAGTCATGGGCCCCATAAA
proofreading(+) MMR(+)	Foster_2015	umuDC_dinB	umuDC_dinB_1	4521777	G	A	GC>AT	right	LGST	GCTATTCGCTGCGCACCACCC
proofreading(+) MMR(+)	Foster_2015	umuDC_dinB	umuDC_dinB_1	4525821	C	A	GC>TA	right	LDST	TTTATTCCATGAGCAAGGAGG
proofreading(+) MMR(+)	Foster_2015	umuDC_dinB	umuDC_dinB_1	4529251	C	A	GC>TA	right	LDST	TCGCAGACCTGCCGGTAGCAC
proofreading(+) MMR(+)	Foster_2015	umuDC_dinB	umuDC_dinB_1	4606084	C	T	GC>AT	right	LDST	CCCCCCCCTCGCACCAATTAT
proofreading(+) MMR(+)	Foster_2015	umuDC_dinB	umuDC_dinB_1	4606118	G	A	GC>AT	right	LGST	CGTCCGTAAGGACACTAACAC
proofreading(+) MMR(+)	Foster_2015	umuDC_dinB	umuDC_dinB_1	4606354	G	T	GC>TA	right	LGST	CGTCCGTAAGGACACTAACAC
proofreading(+) MMR(+)	Foster_2015	umuDC_dinB	umuDC_dinB_1	4612021	C	T	GC>AT	right	LDST	ACAAAGTTCGGGAGGACGAAT
proofreading(+) MMR(+)	Foster_2015	umuDC_dinB	umuDC_dinB_1	4626090	T	G	AT>CG	right	LDST	GACTTTTGCCACCCCGGCGCT
proofreading(+) MMR(+)	Foster_2015	umuDC_dinB	umuDC_dinB_1	4627404	G	C	GC>CG	right	LGST	TGACCAAAGGGTATTTAAGCC
proofreading(+) MMR(+)	Foster_2015	umuDC_dinB	umuDC_dinB_1	4638895	C	T	GC>AT	right	LDST	CTAACTTCCCGTTTGGCTGGT
proofreading(+) MMR(+)	Foster_2015	umuDC_dinB_polB	umuDC_dinB_polB_1	29456	G	A	GC>AT	right	LGST	TCTTTTTGTCGCTTAATGCCT
proofreading(+) MMR(+)	Foster_2015	umuDC_dinB_polB	umuDC_dinB_polB_1	41970	T	C	AT>GC	right	LDST	ACAAACGGGAACGCAAAATAA
proofreading(+) MMR(+)	Foster_2015	umuDC_dinB_polB	umuDC_dinB_polB_1	42339	C	T	GC>AT	right	LDST	CAGATATCACGCCCTTTAATT
proofreading(+) MMR(+)	Foster_2015	umuDC_dinB_polB	umuDC_dinB_polB_1	53598	C	G	GC>CG	right	LDST	GAGTGCACCGGTTCACTCTTC
proofreading(+) MMR(+)	Foster_2015	umuDC_dinB_polB	umuDC_dinB_polB_1	92589	T	G	AT>CG	right	LDST	TCTCCGACCAACCCCAAATTG
proofreading(+) MMR(+)	Foster_2015	umuDC_dinB_polB	umuDC_dinB_polB_1	118048	C	T	GC>AT	right	LDST	GCGCCAGGCGGTCGAAAAAGC
proofreading(+) MMR(+)	Foster_2015	umuDC_dinB_polB	umuDC_dinB_polB_1	124145	G	A	GC>AT	right	LGST	ATTCAAGAAAGCGCAGGAAAC
proofreading(+) MMR(+)	Foster_2015	umuDC_dinB_polB	umuDC_dinB_polB_1	171802	C	A	GC>TA	right	LDST	GCTCGCCATCGCACCAGGGAT
proofreading(+) MMR(+)	Foster_2015	umuDC_dinB_polB	umuDC_dinB_polB_1	186674	C	T	GC>AT	right	LDST	ACGAAGAGGCGCTGCACCAAA
proofreading(+) MMR(+)	Foster_2015	umuDC_dinB_polB	umuDC_dinB_polB_1	189905	A	C	AT>CG	right	LGST	GACATGCTCAAGGCTGGTGTT
proofreading(+) MMR(+)	Foster_2015	umuDC_dinB_polB	umuDC_dinB_polB_1	195671	T	G	AT>CG	right	LDST	AGCAAAAGCGACCCCCATCAG
proofreading(+) MMR(+)	Foster_2015	umuDC_dinB_polB	umuDC_dinB_polB_1	195876	C	A	GC>TA	right	LDST	AAGCATCAGCGCCAACAATAA
proofreading(+) MMR(+)	Foster_2015	umuDC_dinB_polB	umuDC_dinB_polB_1	207230	T	C	AT>GC	right	LDST	CGCGCCACCGAGGGTATAACC
proofreading(+) MMR(+)	Foster_2015	umuDC_dinB_polB	umuDC_dinB_polB_1	211259	A	T	AT>TA	right	LGST	TAGTAGAGAAAACCGGCCCTT
proofreading(+) MMR(+)	Foster_2015	umuDC_dinB_polB	umuDC_dinB_polB_1	223334	G	A	GC>AT	right	LGST	AGCAGAAAACGCGGCGGATTG
proofreading(+) MMR(+)	Foster_2015	umuDC_dinB_polB	umuDC_dinB_polB_1	235072	T	G	AT>CG	right	LDST	TTTATCGGCAAAAGGAAGATG
proofreading(+) MMR(+)	Foster_2015	umuDC_dinB_polB	umuDC_dinB_polB_1	236978	T	G	AT>CG	right	LDST	CGAACCCGCGACCCCCTGCGT
proofreading(+) MMR(+)	Foster_2015	umuDC_dinB_polB	umuDC_dinB_polB_1	243404	C	T	GC>AT	right	LDST	TGTGAGCTTTGTTGTAATTAT
proofreading(+) MMR(+)	Foster_2015	umuDC_dinB_polB	umuDC_dinB_polB_1	243962	A	C	AT>CG	right	LGST	AGGGAATGAAAGTGATCACCC
proofreading(+) MMR(+)	Foster_2015	umuDC_dinB_polB	umuDC_dinB_polB_1	259800	C	A	GC>TA	right	LDST	CGCTTTTGCCGGGTTGAAATA
proofreading(+) MMR(+)	Foster_2015	umuDC_dinB_polB	umuDC_dinB_polB_1	304588	C	T	GC>AT	right	LDST	ATCAGCCTGAGTTACGTCAGC
proofreading(+) MMR(+)	Foster_2015	umuDC_dinB_polB	umuDC_dinB_polB_1	318394	G	A	GC>AT	right	LGST	TGACTTTCCAGGATGAAGCAT
proofreading(+) MMR(+)	Foster_2015	umuDC_dinB_polB	umuDC_dinB_polB_1	328391	A	T	AT>TA	right	LGST	CCGGCGTAGTACTCCAGCACG
proofreading(+) MMR(+)	Foster_2015	umuDC_dinB_polB	umuDC_dinB_polB_1	332276	G	A	GC>AT	right	LGST	TTATACGTATGGCATCGCTGA
proofreading(+) MMR(+)	Foster_2015	umuDC_dinB_polB	umuDC_dinB_polB_1	335258	C	T	GC>AT	right	LDST	TGGTTTTTGTGGCTGTTTTCG
proofreading(+) MMR(+)	Foster_2015	umuDC_dinB_polB	umuDC_dinB_polB_1	344699	T	C	AT>GC	right	LDST	CCCTTTAGGGAAAATTCTCAG
proofreading(+) MMR(+)	Foster_2015	umuDC_dinB_polB	umuDC_dinB_polB_1	353726	A	C	AT>CG	right	LGST	TCGCGTGCTGAAAAAATTCCC
proofreading(+) MMR(+)	Foster_2015	umuDC_dinB_polB	umuDC_dinB_polB_1	366303	C	T	GC>AT	right	LDST	AAACAGCTATGACCATGATTA
proofreading(+) MMR(+)	Foster_2015	umuDC_dinB_polB	umuDC_dinB_polB_1	367975	C	G	GC>CG	right	LDST	ACCGCCTCGGGCCTGACCTGG
proofreading(+) MMR(+)	Foster_2015	umuDC_dinB_polB	umuDC_dinB_polB_1	376173	C	G	GC>CG	right	LDST	AAAAGTAGCGGTAGCCAGTTG
proofreading(+) MMR(+)	Foster_2015	umuDC_dinB_polB	umuDC_dinB_polB_1	404961	C	T	GC>AT	right	LDST	TGAAAGATATGGTCTGCTCAC
proofreading(+) MMR(+)	Foster_2015	umuDC_dinB_polB	umuDC_dinB_polB_1	433666	C	T	GC>AT	right	LDST	GGGTTCGAGTGTGACATAGGC
proofreading(+) MMR(+)	Foster_2015	umuDC_dinB_polB	umuDC_dinB_polB_1	435695	T	G	AT>CG	right	LDST	TTCGACATCAAGACGAGAACT
proofreading(+) MMR(+)	Foster_2015	umuDC_dinB_polB	umuDC_dinB_polB_1	438791	T	A	AT>TA	right	LDST	GATGCTCTATACCGGCTATCA
proofreading(+) MMR(+)	Foster_2015	umuDC_dinB_polB	umuDC_dinB_polB_1	453380	C	T	GC>AT	right	LDST	CTCTCTGGTAGGCCAGGCTTA
proofreading(+) MMR(+)	Foster_2015	umuDC_dinB_polB	umuDC_dinB_polB_1	474062	A	C	AT>CG	right	LGST	GGCTTCGCTGAAGGTGTGACG
proofreading(+) MMR(+)	Foster_2015	umuDC_dinB_polB	umuDC_dinB_polB_1	476482	G	A	GC>AT	right	LGST	ACGCTACTCTGTTTACCAGGT
proofreading(+) MMR(+)	Foster_2015	umuDC_dinB_polB	umuDC_dinB_polB_1	488600	C	T	GC>AT	right	LDST	CGCATGGTGTGCGACTCTTTA
proofreading(+) MMR(+)	Foster_2015	umuDC_dinB_polB	umuDC_dinB_polB_1	505630	G	T	GC>TA	right	LGST	TGGCACGCGCGCTGCCTGCCG
proofreading(+) MMR(+)	Foster_2015	umuDC_dinB_polB	umuDC_dinB_polB_1	522520	T	A	AT>TA	right	LDST	ACGCATTCCCACCTGCACCTG
proofreading(+) MMR(+)	Foster_2015	umuDC_dinB_polB	umuDC_dinB_polB_1	619730	A	T	AT>TA	right	LGST	CTGGGCCAGCACCATCGCGAT
proofreading(+) MMR(+)	Foster_2015	umuDC_dinB_polB	umuDC_dinB_polB_1	636737	G	A	GC>AT	right	LGST	CATTTAGACGGTCAATAAATC
proofreading(+) MMR(+)	Foster_2015	umuDC_dinB_polB	umuDC_dinB_polB_1	676293	G	A	GC>AT	right	LGST	GCCAGAAGATGGCTTGCTCAT
proofreading(+) MMR(+)	Foster_2015	umuDC_dinB_polB	umuDC_dinB_polB_1	682557	C	T	GC>AT	right	LDST	TCAATCGCTTGCGAGTGCCGA
proofreading(+) MMR(+)	Foster_2015	umuDC_dinB_polB	umuDC_dinB_polB_1	684296	G	T	GC>TA	right	LGST	CTGGTGTCTGGTTTCCGGCGG
proofreading(+) MMR(+)	Foster_2015	umuDC_dinB_polB	umuDC_dinB_polB_1	698932	C	T	GC>AT	right	LDST	ACAACCACCAGGCATTGCGCG
proofreading(+) MMR(+)	Foster_2015	umuDC_dinB_polB	umuDC_dinB_polB_1	730250	A	T	AT>TA	right	LGST	CAGACGTTCCACCGCGAAGCC
proofreading(+) MMR(+)	Foster_2015	umuDC_dinB_polB	umuDC_dinB_polB_1	782033	A	G	AT>GC	right	LGST	ATAACAGCGAATATTACGCTA
proofreading(+) MMR(+)	Foster_2015	umuDC_dinB_polB	umuDC_dinB_polB_1	809715	G	T	GC>TA	right	LGST	AAGCGATGGGGCTGGAGGCGT
proofreading(+) MMR(+)	Foster_2015	umuDC_dinB_polB	umuDC_dinB_polB_1	872401	T	C	AT>GC	right	LDST	AAAAATGGCGACTGCAATAAT
proofreading(+) MMR(+)	Foster_2015	umuDC_dinB_polB	umuDC_dinB_polB_1	893735	T	C	AT>GC	right	LDST	AAGTTGTCACACTGAAAGATA
proofreading(+) MMR(+)	Foster_2015	umuDC_dinB_polB	umuDC_dinB_polB_1	909143	G	A	GC>AT	right	LGST	AAAAATGGCGGCTTCTTTACC
proofreading(+) MMR(+)	Foster_2015	umuDC_dinB_polB	umuDC_dinB_polB_1	940874	G	T	GC>TA	right	LGST	ATGTATACAAGCCTATATAGC
proofreading(+) MMR(+)	Foster_2015	umuDC_dinB_polB	umuDC_dinB_polB_1	944253	A	G	AT>GC	right	LGST	CGCGCTTTTAACTCGCTCAAC
proofreading(+) MMR(+)	Foster_2015	umuDC_dinB_polB	umuDC_dinB_polB_1	956530	A	G	AT>GC	right	LGST	TTCAGCCAGGAGGCCTCTTCA
proofreading(+) MMR(+)	Foster_2015	umuDC_dinB_polB	umuDC_dinB_polB_1	961469	A	C	AT>CG	right	LGST	GTCAGCGGCGAAATTCGTACT
proofreading(+) MMR(+)	Foster_2015	umuDC_dinB_polB	umuDC_dinB_polB_1	1008598	C	T	GC>AT	right	LDST	GCTATACTCAGCCAGGCCTTT
proofreading(+) MMR(+)	Foster_2015	umuDC_dinB_polB	umuDC_dinB_polB_1	1051635	C	T	GC>AT	right	LDST	GGGCCACGTTGCCCCTGCTCA
proofreading(+) MMR(+)	Foster_2015	umuDC_dinB_polB	umuDC_dinB_polB_1	1067968	G	C	GC>CG	right	LGST	CCAAACGCGGGTCTGCCCGCG
proofreading(+) MMR(+)	Foster_2015	umuDC_dinB_polB	umuDC_dinB_polB_1	1086331	C	T	GC>AT	right	LDST	TGGCAGTGGCGAATGCCGTCG
proofreading(+) MMR(+)	Foster_2015	umuDC_dinB_polB	umuDC_dinB_polB_1	1087244	C	T	GC>AT	right	LDST	GTTCTACCCTGGTGGGTAAAA
proofreading(+) MMR(+)	Foster_2015	umuDC_dinB_polB	umuDC_dinB_polB_1	1109817	T	C	AT>GC	right	LDST	CCTGACCTGCACCAATCACGC
proofreading(+) MMR(+)	Foster_2015	umuDC_dinB_polB	umuDC_dinB_polB_1	1117235	C	T	GC>AT	right	LDST	CGTCAAGCATGGCGTTCACTT
proofreading(+) MMR(+)	Foster_2015	umuDC_dinB_polB	umuDC_dinB_polB_1	1117357	C	T	GC>AT	right	LDST	CATCTCGACTGCTTTTGGCAG
proofreading(+) MMR(+)	Foster_2015	umuDC_dinB_polB	umuDC_dinB_polB_1	1138976	A	T	AT>TA	right	LGST	AATCTGCTGGATCAACGCGAT
proofreading(+) MMR(+)	Foster_2015	umuDC_dinB_polB	umuDC_dinB_polB_1	1159508	A	C	AT>CG	right	LGST	TAGCGGGTGAAGAGATCCACC
proofreading(+) MMR(+)	Foster_2015	umuDC_dinB_polB	umuDC_dinB_polB_1	1161907	G	T	GC>TA	right	LGST	ACTATATTCAGCAAAATTATT
proofreading(+) MMR(+)	Foster_2015	umuDC_dinB_polB	umuDC_dinB_polB_1	1195895	T	A	AT>TA	right	LDST	GCCACCGTCGATCAGTTCACC
proofreading(+) MMR(+)	Foster_2015	umuDC_dinB_polB	umuDC_dinB_polB_1	1197528	A	G	AT>GC	right	LGST	CAAAGCAAGTACCATTCAATT
proofreading(+) MMR(+)	Foster_2015	umuDC_dinB_polB	umuDC_dinB_polB_1	1201057	A	C	AT>CG	right	LGST	TTACTACACTAACTGCTTAGT
proofreading(+) MMR(+)	Foster_2015	umuDC_dinB_polB	umuDC_dinB_polB_1	1201423	G	A	GC>AT	right	LGST	TAGCTGTTATGTGCCTGTCTT
proofreading(+) MMR(+)	Foster_2015	umuDC_dinB_polB	umuDC_dinB_polB_1	1283802	A	C	AT>CG	right	LGST	AGGCGGCTGGATCCGTAAAAT
proofreading(+) MMR(+)	Foster_2015	umuDC_dinB_polB	umuDC_dinB_polB_1	1290756	G	A	GC>AT	right	LGST	TCCCATTGCCGGGTTAATTAT
proofreading(+) MMR(+)	Foster_2015	umuDC_dinB_polB	umuDC_dinB_polB_1	1303998	G	A	GC>AT	right	LGST	TTGTAATCCTGGCACCGATGC
proofreading(+) MMR(+)	Foster_2015	umuDC_dinB_polB	umuDC_dinB_polB_1	1317899	C	A	GC>TA	right	LDST	CTGTAACGAGGCGCTGCGCGA
proofreading(+) MMR(+)	Foster_2015	umuDC_dinB_polB	umuDC_dinB_polB_1	1361060	C	T	GC>AT	right	LDST	TGACCTTTATGTTCAATATTT
proofreading(+) MMR(+)	Foster_2015	umuDC_dinB_polB	umuDC_dinB_polB_1	1402959	G	T	GC>TA	right	LGST	CGGGCGTCACGGATGTAGGTT
proofreading(+) MMR(+)	Foster_2015	umuDC_dinB_polB	umuDC_dinB_polB_1	1409053	T	C	AT>GC	right	LDST	GTATACAGACAGCCGGAAAAA
proofreading(+) MMR(+)	Foster_2015	umuDC_dinB_polB	umuDC_dinB_polB_1	1420321	T	C	AT>GC	right	LDST	GCGACGCCTAACGCAATTGTC
proofreading(+) MMR(+)	Foster_2015	umuDC_dinB_polB	umuDC_dinB_polB_1	1423913	A	G	AT>GC	right	LGST	TTTTCTTTATAACTTTCGTTA
proofreading(+) MMR(+)	Foster_2015	umuDC_dinB_polB	umuDC_dinB_polB_1	1433993	A	G	AT>GC	right	LGST	TTATTATATTACATTTTACCA
proofreading(+) MMR(+)	Foster_2015	umuDC_dinB_polB	umuDC_dinB_polB_1	1436902	T	A	AT>TA	right	LDST	TAACTAAAGGATTTATTCAAT
proofreading(+) MMR(+)	Foster_2015	umuDC_dinB_polB	umuDC_dinB_polB_1	1448279	C	T	GC>AT	right	LDST	ACCTTTTCCCGTCGCGGTTGA
proofreading(+) MMR(+)	Foster_2015	umuDC_dinB_polB	umuDC_dinB_polB_1	1453895	T	C	AT>GC	right	LDST	GTTTTCGTGAATTAATTAAAA
proofreading(+) MMR(+)	Foster_2015	umuDC_dinB_polB	umuDC_dinB_polB_1	1459986	T	C	AT>GC	right	LDST	TGACACCGTCACTTTTCTTTT
proofreading(+) MMR(+)	Foster_2015	umuDC_dinB_polB	umuDC_dinB_polB_1	1464676	A	T	AT>TA	right	LGST	GGTTTTCCCGAGCAGGATACT
proofreading(+) MMR(+)	Foster_2015	umuDC_dinB_polB	umuDC_dinB_polB_1	1489241	T	G	AT>CG	right	LDST	TTTTTGCTCGACCCTTTCCAG
proofreading(+) MMR(+)	Foster_2015	umuDC_dinB_polB	umuDC_dinB_polB_1	1526632	T	C	AT>GC	right	LDST	ATATTCAATAACATTCTTCTT
proofreading(+) MMR(+)	Foster_2015	umuDC_dinB_polB	umuDC_dinB_polB_1	1530270	C	T	GC>AT	right	LDST	TACACCCGTTGTTTTGTAGCG
proofreading(+) MMR(+)	Foster_2015	umuDC_dinB_polB	umuDC_dinB_polB_1	1563306	A	G	AT>GC	right	LGST	TTAAATGAAAACCCGCGAGTG
proofreading(+) MMR(+)	Foster_2015	umuDC_dinB_polB	umuDC_dinB_polB_1	1582403	T	C	AT>GC	right	LDST	ACCAAAACAAACGTTGCTTTC
proofreading(+) MMR(+)	Foster_2015	umuDC_dinB_polB	umuDC_dinB_polB_1	1593546	C	A	GC>TA	right	LDST	GCAGTATACAGATTCACTGCA
proofreading(+) MMR(+)	Foster_2015	umuDC_dinB_polB	umuDC_dinB_polB_1	1606056	G	T	GC>TA	right	LGST	AGAGAATATCGGCAAATACGA
proofreading(+) MMR(+)	Foster_2015	umuDC_dinB_polB	umuDC_dinB_polB_1	1609341	T	C	AT>GC	right	LDST	GCAGAAAAAGACCACTGGGAG
proofreading(+) MMR(+)	Foster_2015	umuDC_dinB_polB	umuDC_dinB_polB_1	1610725	A	G	AT>GC	right	LGST	TTGAATTGGTACGACAGGTTA
proofreading(+) MMR(+)	Foster_2015	umuDC_dinB_polB	umuDC_dinB_polB_1	1619363	G	A	GC>AT	right	LGST	GGTCTGTAAAGGCTGGGTGGA
proofreading(+) MMR(+)	Foster_2015	umuDC_dinB_polB	umuDC_dinB_polB_1	1620368	G	A	GC>AT	right	LGST	TGCCGCACTTGCCAGTCCTAC
proofreading(+) MMR(+)	Foster_2015	umuDC_dinB_polB	umuDC_dinB_polB_1	1629038	A	G	AT>GC	right	LGST	GCGAAGAGTAATTCATTTCCT
proofreading(+) MMR(+)	Foster_2015	umuDC_dinB_polB	umuDC_dinB_polB_1	1638616	A	C	AT>CG	right	LGST	ATGAAACCAAAACCTTTTTCA
proofreading(+) MMR(+)	Foster_2015	umuDC_dinB_polB	umuDC_dinB_polB_1	1653110	T	C	AT>GC	left	LGST	GAAGTGATTCAGCAAGGAATT
proofreading(+) MMR(+)	Foster_2015	umuDC_dinB_polB	umuDC_dinB_polB_1	1657994	A	G	AT>GC	left	LDST	AAATGGGTAGACTCCCTCTAT
proofreading(+) MMR(+)	Foster_2015	umuDC_dinB_polB	umuDC_dinB_polB_1	1673566	G	C	GC>CG	left	LDST	AAGTAAAGTGGTCAAGCCCCG
proofreading(+) MMR(+)	Foster_2015	umuDC_dinB_polB	umuDC_dinB_polB_1	1690638	T	C	AT>GC	left	LGST	ACCAGATCCGATTTACCGCTG
proofreading(+) MMR(+)	Foster_2015	umuDC_dinB_polB	umuDC_dinB_polB_1	1694207	G	A	GC>AT	left	LDST	CGAAGTTATTGGCGACGTCAC
proofreading(+) MMR(+)	Foster_2015	umuDC_dinB_polB	umuDC_dinB_polB_1	1740165	T	G	AT>CG	left	LGST	GCATCCCCAGACTACCTAACG
proofreading(+) MMR(+)	Foster_2015	umuDC_dinB_polB	umuDC_dinB_polB_1	1740190	G	T	GC>TA	left	LDST	GGTAGAAAACGCCGCTACGCT
proofreading(+) MMR(+)	Foster_2015	umuDC_dinB_polB	umuDC_dinB_polB_1	1749297	A	C	AT>CG	left	LDST	GCTGCGGGCAAACTGACTGCA
proofreading(+) MMR(+)	Foster_2015	umuDC_dinB_polB	umuDC_dinB_polB_1	1765741	A	T	AT>TA	left	LDST	GTTACGCGGCAGTCGCTGCAT
proofreading(+) MMR(+)	Foster_2015	umuDC_dinB_polB	umuDC_dinB_polB_1	1774649	T	A	AT>TA	left	LGST	CCTGTCAGGCACCGAACCCCA
proofreading(+) MMR(+)	Foster_2015	umuDC_dinB_polB	umuDC_dinB_polB_1	1778542	G	A	GC>AT	left	LDST	TAACCCACACGCCAGGAGATC
proofreading(+) MMR(+)	Foster_2015	umuDC_dinB_polB	umuDC_dinB_polB_1	1807177	G	A	GC>AT	left	LDST	GGCAGAAAATGCCTCTCTTGA
proofreading(+) MMR(+)	Foster_2015	umuDC_dinB_polB	umuDC_dinB_polB_1	1809827	C	T	GC>AT	left	LGST	ACTTGCGGATGCGGCTTGCTG
proofreading(+) MMR(+)	Foster_2015	umuDC_dinB_polB	umuDC_dinB_polB_1	1854639	G	A	GC>AT	left	LDST	ACGATGAAGCGCGCTTATAAA
proofreading(+) MMR(+)	Foster_2015	umuDC_dinB_polB	umuDC_dinB_polB_1	1861433	G	T	GC>TA	left	LDST	ATAATGATCTGCGTTTTACAA
proofreading(+) MMR(+)	Foster_2015	umuDC_dinB_polB	umuDC_dinB_polB_1	1872909	T	C	AT>GC	left	LGST	TAAGTCATGGACGTAACTGAC
proofreading(+) MMR(+)	Foster_2015	umuDC_dinB_polB	umuDC_dinB_polB_1	1890050	A	T	AT>TA	left	LDST	AAAACCATGGATCAATCGGCT
proofreading(+) MMR(+)	Foster_2015	umuDC_dinB_polB	umuDC_dinB_polB_1	1930226	G	A	GC>AT	left	LDST	AACGCGCCACGCGATTTTGTT
proofreading(+) MMR(+)	Foster_2015	umuDC_dinB_polB	umuDC_dinB_polB_1	1962905	T	A	AT>TA	left	LGST	GGGATGTGGCAGGCAAGTAGT
proofreading(+) MMR(+)	Foster_2015	umuDC_dinB_polB	umuDC_dinB_polB_1	2005014	T	A	AT>TA	left	LGST	CGGTTTTTTTACCATCGCCAA
proofreading(+) MMR(+)	Foster_2015	umuDC_dinB_polB	umuDC_dinB_polB_1	2017212	T	G	AT>CG	left	LGST	GATGTTCTCAATAAAATCTTT
proofreading(+) MMR(+)	Foster_2015	umuDC_dinB_polB	umuDC_dinB_polB_1	2028243	A	C	AT>CG	left	LDST	GGTTTCATGAAAAGCTTCCCG
proofreading(+) MMR(+)	Foster_2015	umuDC_dinB_polB	umuDC_dinB_polB_1	2043965	C	G	GC>CG	left	LGST	GACCGATATCGTCTTCCCATT
proofreading(+) MMR(+)	Foster_2015	umuDC_dinB_polB	umuDC_dinB_polB_1	2059896	G	A	GC>AT	left	LDST	TAATCCGTATGTCACTGGTTC
proofreading(+) MMR(+)	Foster_2015	umuDC_dinB_polB	umuDC_dinB_polB_1	2085352	C	T	GC>AT	left	LGST	GGGTTTTTGCGTTAATTCAGG
proofreading(+) MMR(+)	Foster_2015	umuDC_dinB_polB	umuDC_dinB_polB_1	2087312	G	A	GC>AT	left	LDST	TGAGAGGCTTGTCAGAATAAT
proofreading(+) MMR(+)	Foster_2015	umuDC_dinB_polB	umuDC_dinB_polB_1	2103729	A	C	AT>CG	left	LDST	TTATCCAAGTACCCGAGGAAA
proofreading(+) MMR(+)	Foster_2015	umuDC_dinB_polB	umuDC_dinB_polB_1	2129834	T	C	AT>GC	left	LGST	GTACATGGGGAAAGTGATAAA
proofreading(+) MMR(+)	Foster_2015	umuDC_dinB_polB	umuDC_dinB_polB_1	2139493	G	A	GC>AT	left	LDST	TGATGGTATCGGTCATTTTAC
proofreading(+) MMR(+)	Foster_2015	umuDC_dinB_polB	umuDC_dinB_polB_1	2143108	A	T	AT>TA	left	LDST	AATTACGTTGATCAGTTTTAT
proofreading(+) MMR(+)	Foster_2015	umuDC_dinB_polB	umuDC_dinB_polB_1	2154636	T	G	AT>CG	left	LGST	CCTGCTTGAGACCAACGCGAC
proofreading(+) MMR(+)	Foster_2015	umuDC_dinB_polB	umuDC_dinB_polB_1	2174508	G	T	GC>TA	left	LDST	AATTTCTTCCGCCGCCATCGT
proofreading(+) MMR(+)	Foster_2015	umuDC_dinB_polB	umuDC_dinB_polB_1	2222254	C	T	GC>AT	left	LGST	GTGAGCAGGTGTGAAGAACCC
proofreading(+) MMR(+)	Foster_2015	umuDC_dinB_polB	umuDC_dinB_polB_1	2229799	G	A	GC>AT	left	LDST	GGCAATCACCGGAATATTCAG
proofreading(+) MMR(+)	Foster_2015	umuDC_dinB_polB	umuDC_dinB_polB_1	2278580	T	G	AT>CG	left	LGST	AGTCGGCCGAAAAAACGGTGA
proofreading(+) MMR(+)	Foster_2015	umuDC_dinB_polB	umuDC_dinB_polB_1	2280771	T	A	AT>TA	left	LGST	ACCACGAGCCAGCCGTGCCAG
proofreading(+) MMR(+)	Foster_2015	umuDC_dinB_polB	umuDC_dinB_polB_1	2282839	G	T	GC>TA	left	LDST	CTCCGGCGGGGTTTTTTGTAT
proofreading(+) MMR(+)	Foster_2015	umuDC_dinB_polB	umuDC_dinB_polB_1	2297424	T	G	AT>CG	left	LGST	CGCGACAGCTACCATCAAAAC
proofreading(+) MMR(+)	Foster_2015	umuDC_dinB_polB	umuDC_dinB_polB_1	2297607	C	T	GC>AT	left	LGST	CTTTGTGAGCGGGATGAACGA
proofreading(+) MMR(+)	Foster_2015	umuDC_dinB_polB	umuDC_dinB_polB_1	2327971	G	A	GC>AT	left	LDST	TTGATCATCTGCCATGTTGAC
proofreading(+) MMR(+)	Foster_2015	umuDC_dinB_polB	umuDC_dinB_polB_1	2344067	G	A	GC>AT	left	LDST	TCATATCCCTGGCATGAATCA
proofreading(+) MMR(+)	Foster_2015	umuDC_dinB_polB	umuDC_dinB_polB_1	2367154	G	A	GC>AT	left	LDST	AATTAATCAGGCGCACCACCA
proofreading(+) MMR(+)	Foster_2015	umuDC_dinB_polB	umuDC_dinB_polB_1	2386758	C	T	GC>AT	left	LGST	CAATCTGTCTGCGGTATCACC
proofreading(+) MMR(+)	Foster_2015	umuDC_dinB_polB	umuDC_dinB_polB_1	2434620	G	C	GC>CG	left	LDST	CACCAGACCGGTTTCACAGAA
proofreading(+) MMR(+)	Foster_2015	umuDC_dinB_polB	umuDC_dinB_polB_1	2476138	G	C	GC>CG	left	LDST	CAACGAGCTGGTATCCATTTT
proofreading(+) MMR(+)	Foster_2015	umuDC_dinB_polB	umuDC_dinB_polB_1	2480554	A	G	AT>GC	left	LDST	CAGCATCGCAATCCTTTCCCT
proofreading(+) MMR(+)	Foster_2015	umuDC_dinB_polB	umuDC_dinB_polB_1	2483258	A	G	AT>GC	left	LDST	GCACCTGAAAACGCAATAAAT
proofreading(+) MMR(+)	Foster_2015	umuDC_dinB_polB	umuDC_dinB_polB_1	2489488	G	A	GC>AT	left	LDST	TCAGGAAGGTGTTATAAGCAA
proofreading(+) MMR(+)	Foster_2015	umuDC_dinB_polB	umuDC_dinB_polB_1	2666804	A	C	AT>CG	left	LDST	TTGATACAGGAAACCGGCGAA
proofreading(+) MMR(+)	Foster_2015	umuDC_dinB_polB	umuDC_dinB_polB_1	2682662	C	T	GC>AT	left	LGST	CCATGTTCCTGGAAAATCGCG
proofreading(+) MMR(+)	Foster_2015	umuDC_dinB_polB	umuDC_dinB_polB_1	2700054	T	G	AT>CG	left	LGST	AATAACTATAAATAAGTGTCT
proofreading(+) MMR(+)	Foster_2015	umuDC_dinB_polB	umuDC_dinB_polB_1	2702926	A	C	AT>CG	left	LDST	TTCGGCAGAGATTGGCACGAT
proofreading(+) MMR(+)	Foster_2015	umuDC_dinB_polB	umuDC_dinB_polB_1	2758577	G	T	GC>TA	left	LDST	TGGTACATGGGTTTTTTGCCT
proofreading(+) MMR(+)	Foster_2015	umuDC_dinB_polB	umuDC_dinB_polB_1	2759069	G	C	GC>CG	left	LDST	GCATACGCAGGCCCCTCAAGG
proofreading(+) MMR(+)	Foster_2015	umuDC_dinB_polB	umuDC_dinB_polB_1	2808436	T	G	AT>CG	left	LGST	GAAAGGGAAAAGTTACGCGCG
proofreading(+) MMR(+)	Foster_2015	umuDC_dinB_polB	umuDC_dinB_polB_1	2867742	G	A	GC>AT	left	LDST	TTAACTTCTTGTTGTTCCCGG
proofreading(+) MMR(+)	Foster_2015	umuDC_dinB_polB	umuDC_dinB_polB_1	2877913	C	A	GC>TA	left	LGST	TTATCCCCCGGGAGTTCCCCG
proofreading(+) MMR(+)	Foster_2015	umuDC_dinB_polB	umuDC_dinB_polB_1	2878219	G	T	GC>TA	left	LDST	CGGGGAACTCGCGACCGCTCA
proofreading(+) MMR(+)	Foster_2015	umuDC_dinB_polB	umuDC_dinB_polB_1	2887091	A	C	AT>CG	left	LDST	CGACTGATTGATCCCACCAGC
proofreading(+) MMR(+)	Foster_2015	umuDC_dinB_polB	umuDC_dinB_polB_1	2898601	A	C	AT>CG	left	LDST	AAAATGGGTGAAGTGTTGGGT
proofreading(+) MMR(+)	Foster_2015	umuDC_dinB_polB	umuDC_dinB_polB_1	2942197	T	C	AT>GC	left	LGST	CCGGGAATTGACGTTCGAATC
proofreading(+) MMR(+)	Foster_2015	umuDC_dinB_polB	umuDC_dinB_polB_1	2951149	T	A	AT>TA	left	LGST	TTCAATGAGTACCAGCTTTTG
proofreading(+) MMR(+)	Foster_2015	umuDC_dinB_polB	umuDC_dinB_polB_1	2976563	G	C	GC>CG	left	LDST	CCGTAACACTGAAAGAATGTA
proofreading(+) MMR(+)	Foster_2015	umuDC_dinB_polB	umuDC_dinB_polB_1	2989455	A	G	AT>GC	left	LDST	GGACGAGCAAATCTTACCATC
proofreading(+) MMR(+)	Foster_2015	umuDC_dinB_polB	umuDC_dinB_polB_1	3050027	G	T	GC>TA	left	LDST	CTTAACACCCGCTTCCACCAG
proofreading(+) MMR(+)	Foster_2015	umuDC_dinB_polB	umuDC_dinB_polB_1	3083055	C	T	GC>AT	left	LGST	CCAGTGATTGGCGGCCTGACC
proofreading(+) MMR(+)	Foster_2015	umuDC_dinB_polB	umuDC_dinB_polB_1	3094836	G	A	GC>AT	left	LDST	TTGCGCGAATGCGCTGCCACG
proofreading(+) MMR(+)	Foster_2015	umuDC_dinB_polB	umuDC_dinB_polB_1	3115134	G	A	GC>AT	left	LDST	TACAGCGCCAGCACGTTGTTA
proofreading(+) MMR(+)	Foster_2015	umuDC_dinB_polB	umuDC_dinB_polB_1	3134177	G	T	GC>TA	left	LDST	GGTAGCGATGGTTCAGGCAAG
proofreading(+) MMR(+)	Foster_2015	umuDC_dinB_polB	umuDC_dinB_polB_1	3138882	G	A	GC>AT	left	LDST	CGCTGGGAACGCCGAACGGTC
proofreading(+) MMR(+)	Foster_2015	umuDC_dinB_polB	umuDC_dinB_polB_1	3145013	T	C	AT>GC	left	LGST	ATGTTGTACGACTCGACCTTG
proofreading(+) MMR(+)	Foster_2015	umuDC_dinB_polB	umuDC_dinB_polB_1	3147644	G	A	GC>AT	left	LDST	TTCGCCGCAAGGTTGAGGAAC
proofreading(+) MMR(+)	Foster_2015	umuDC_dinB_polB	umuDC_dinB_polB_1	3149982	C	T	GC>AT	left	LGST	CGCTTAAATCGCCTGGCAGCA
proofreading(+) MMR(+)	Foster_2015	umuDC_dinB_polB	umuDC_dinB_polB_1	3164184	G	A	GC>AT	left	LDST	CGCATCGGAAGCCATCAGCAG
proofreading(+) MMR(+)	Foster_2015	umuDC_dinB_polB	umuDC_dinB_polB_1	3185516	G	T	GC>TA	left	LDST	ATTTAAAGGTGAAGTTATCTC
proofreading(+) MMR(+)	Foster_2015	umuDC_dinB_polB	umuDC_dinB_polB_1	3244568	A	T	AT>TA	left	LDST	ATTTGTAGTGATCGCCTTTCA
proofreading(+) MMR(+)	Foster_2015	umuDC_dinB_polB	umuDC_dinB_polB_1	3266063	T	C	AT>GC	left	LGST	GGTTACGGTTACCTACATATT
proofreading(+) MMR(+)	Foster_2015	umuDC_dinB_polB	umuDC_dinB_polB_1	3271184	T	G	AT>CG	left	LGST	GATGTCACCAATCCGCTGGTG
proofreading(+) MMR(+)	Foster_2015	umuDC_dinB_polB	umuDC_dinB_polB_1	3332812	G	T	GC>TA	left	LDST	AATGTAAAAAGCCCCGCAACG
proofreading(+) MMR(+)	Foster_2015	umuDC_dinB_polB	umuDC_dinB_polB_1	3363513	G	A	GC>AT	left	LDST	GTGTTGGAAGGAGCCAGTATT
proofreading(+) MMR(+)	Foster_2015	umuDC_dinB_polB	umuDC_dinB_polB_1	3373608	A	G	AT>GC	left	LDST	TGTCTGATAAACGATATACCT
proofreading(+) MMR(+)	Foster_2015	umuDC_dinB_polB	umuDC_dinB_polB_1	3401041	T	C	AT>GC	left	LGST	TTGTCCATTGACCTGGGTACT
proofreading(+) MMR(+)	Foster_2015	umuDC_dinB_polB	umuDC_dinB_polB_1	3415386	G	A	GC>AT	left	LDST	CGCCGTTGCTGCCGCAGGAGG
proofreading(+) MMR(+)	Foster_2015	umuDC_dinB_polB	umuDC_dinB_polB_1	3415780	A	G	AT>GC	left	LDST	CGGCAAAGTGACCCTGCGCGT
proofreading(+) MMR(+)	Foster_2015	umuDC_dinB_polB	umuDC_dinB_polB_1	3419403	C	T	GC>AT	left	LGST	AATAAGTGACGCCGGTAAATG
proofreading(+) MMR(+)	Foster_2015	umuDC_dinB_polB	umuDC_dinB_polB_1	3439876	T	C	AT>GC	left	LGST	GCCTAAAGCGAAAGAGCTGCG
proofreading(+) MMR(+)	Foster_2015	umuDC_dinB_polB	umuDC_dinB_polB_1	3449245	A	T	AT>TA	left	LDST	GTTGTTCAACAGCAGCCATAC
proofreading(+) MMR(+)	Foster_2015	umuDC_dinB_polB	umuDC_dinB_polB_1	3460310	T	G	AT>CG	left	LGST	ACAGGGGTAGATCAGTGACTG
proofreading(+) MMR(+)	Foster_2015	umuDC_dinB_polB	umuDC_dinB_polB_1	3499815	C	A	GC>TA	left	LGST	AACAACATATGATGTTATGTA
proofreading(+) MMR(+)	Foster_2015	umuDC_dinB_polB	umuDC_dinB_polB_1	3522896	T	A	AT>TA	left	LGST	GACTGCAAGGATCAAAAAATA
proofreading(+) MMR(+)	Foster_2015	umuDC_dinB_polB	umuDC_dinB_polB_1	3588786	G	A	GC>AT	left	LDST	AAGCTCGCGCGGGCGACGTTT
proofreading(+) MMR(+)	Foster_2015	umuDC_dinB_polB	umuDC_dinB_polB_1	3614087	C	T	GC>AT	left	LGST	AGGGTAATTTGCAGCTCTGTT
proofreading(+) MMR(+)	Foster_2015	umuDC_dinB_polB	umuDC_dinB_polB_1	3635791	G	A	GC>AT	left	LDST	AGACCGACATGGGATATTTTA
proofreading(+) MMR(+)	Foster_2015	umuDC_dinB_polB	umuDC_dinB_polB_1	3641397	G	A	GC>AT	left	LDST	TACAACCTGTGCGGGGCGGGG
proofreading(+) MMR(+)	Foster_2015	umuDC_dinB_polB	umuDC_dinB_polB_1	3678802	C	T	GC>AT	left	LGST	CGTCTTCCCTGGCTGCGTTTC
proofreading(+) MMR(+)	Foster_2015	umuDC_dinB_polB	umuDC_dinB_polB_1	3683817	C	A	GC>TA	left	LGST	CCGGGAGATAGCAGCATGATT
proofreading(+) MMR(+)	Foster_2015	umuDC_dinB_polB	umuDC_dinB_polB_1	3705661	T	A	AT>TA	left	LGST	CGAACGTGGGATCTCCCCAGA
proofreading(+) MMR(+)	Foster_2015	umuDC_dinB_polB	umuDC_dinB_polB_1	3709860	G	A	GC>AT	left	LDST	CAGTTTGATGGCAGATAAGAG
proofreading(+) MMR(+)	Foster_2015	umuDC_dinB_polB	umuDC_dinB_polB_1	3712219	C	T	GC>AT	left	LGST	AGTCACAATTGAAACCATTAA
proofreading(+) MMR(+)	Foster_2015	umuDC_dinB_polB	umuDC_dinB_polB_1	3720291	C	T	GC>AT	left	LGST	AAATGGCAGGGATCTTAGATT
proofreading(+) MMR(+)	Foster_2015	umuDC_dinB_polB	umuDC_dinB_polB_1	3738308	C	T	GC>AT	left	LGST	ACCGTGGTAGGCATAATGCGG
proofreading(+) MMR(+)	Foster_2015	umuDC_dinB_polB	umuDC_dinB_polB_1	3771948	T	C	AT>GC	left	LGST	ATATTTTCTTACGGCGTTCAC
proofreading(+) MMR(+)	Foster_2015	umuDC_dinB_polB	umuDC_dinB_polB_1	3778415	G	A	GC>AT	left	LDST	TCAATATTCCGGTGCCGTACC
proofreading(+) MMR(+)	Foster_2015	umuDC_dinB_polB	umuDC_dinB_polB_1	3782897	G	T	GC>TA	left	LDST	GCGACTGGTTGTCGGTACAGG
proofreading(+) MMR(+)	Foster_2015	umuDC_dinB_polB	umuDC_dinB_polB_1	3783906	G	A	GC>AT	left	LDST	ACTTCACACAGGAACGCGGTT
proofreading(+) MMR(+)	Foster_2015	umuDC_dinB_polB	umuDC_dinB_polB_1	3841486	C	A	GC>TA	left	LGST	ACTGACCGCCGCTACGTTGTT
proofreading(+) MMR(+)	Foster_2015	umuDC_dinB_polB	umuDC_dinB_polB_1	3860880	C	T	GC>AT	left	LGST	ACGCTCCAGCGTTGTTGCAGA
proofreading(+) MMR(+)	Foster_2015	umuDC_dinB_polB	umuDC_dinB_polB_1	3868019	A	G	AT>GC	left	LDST	CGCGCAAGCCACCAATGCGGT
proofreading(+) MMR(+)	Foster_2015	umuDC_dinB_polB	umuDC_dinB_polB_1	3871542	A	C	AT>CG	left	LDST	ATAGCGTATAAAGCCAGGCGA
proofreading(+) MMR(+)	Foster_2015	umuDC_dinB_polB	umuDC_dinB_polB_1	3885255	G	T	GC>TA	left	LDST	AGGGGAAACTGATCTCGGTTA
proofreading(+) MMR(+)	Foster_2015	umuDC_dinB_polB	umuDC_dinB_polB_1	3889146	G	C	GC>CG	left	LDST	TTGATACCACGCAGGGCCATA
proofreading(+) MMR(+)	Foster_2015	umuDC_dinB_polB	umuDC_dinB_polB_1	3897895	A	C	AT>CG	left	LDST	CATTGCTGGCAGGTGTGGTGA
proofreading(+) MMR(+)	Foster_2015	umuDC_dinB_polB	umuDC_dinB_polB_1	3901586	A	C	AT>CG	left	LDST	GGTAACGTACATATCGGAGAA
proofreading(+) MMR(+)	Foster_2015	umuDC_dinB_polB	umuDC_dinB_polB_1	3918310	C	A	GC>TA	left	LGST	GGTAACGTCTGGCGGCTTGCC
proofreading(+) MMR(+)	Foster_2015	umuDC_dinB_polB	umuDC_dinB_polB_1	3924528	C	G	GC>CG	left	LGST	TTCTTTGCTGGTCAGATTAAC
proofreading(+) MMR(+)	Foster_2015	umuDC_dinB_polB	umuDC_dinB_polB_1	3954977	A	G	AT>GC	right	LGST	GCTTCCTGAAATCAATGGGTC
proofreading(+) MMR(+)	Foster_2015	umuDC_dinB_polB	umuDC_dinB_polB_1	3967175	G	A	GC>AT	right	LGST	CCAAACGCCTGGTTGAGCACA
proofreading(+) MMR(+)	Foster_2015	umuDC_dinB_polB	umuDC_dinB_polB_1	3969440	C	T	GC>AT	right	LDST	ATCCAGCAACGCCGCATCGGC
proofreading(+) MMR(+)	Foster_2015	umuDC_dinB_polB	umuDC_dinB_polB_1	4044260	C	A	GC>TA	right	LDST	TGTGTACCATGTGCCACCACC
proofreading(+) MMR(+)	Foster_2015	umuDC_dinB_polB	umuDC_dinB_polB_1	4050830	T	G	AT>CG	right	LDST	CACGCCGAAAAATCCGCCTTT
proofreading(+) MMR(+)	Foster_2015	umuDC_dinB_polB	umuDC_dinB_polB_1	4086942	C	A	GC>TA	right	LDST	AAAAGAAAACGCCACTACACG
proofreading(+) MMR(+)	Foster_2015	umuDC_dinB_polB	umuDC_dinB_polB_1	4190110	T	C	AT>GC	right	LDST	TAGCTACCATACCCGGCATGA
proofreading(+) MMR(+)	Foster_2015	umuDC_dinB_polB	umuDC_dinB_polB_1	4205808	C	T	GC>AT	right	LDST	ACTGGAACCCGCGCTGCAAAA
proofreading(+) MMR(+)	Foster_2015	umuDC_dinB_polB	umuDC_dinB_polB_1	4219943	G	A	GC>AT	right	LGST	CCAGCTTGCCGCTGCTAACAT
proofreading(+) MMR(+)	Foster_2015	umuDC_dinB_polB	umuDC_dinB_polB_1	4222391	C	A	GC>TA	right	LDST	GTTTTATAAAGAACTCGAGGA
proofreading(+) MMR(+)	Foster_2015	umuDC_dinB_polB	umuDC_dinB_polB_1	4228196	C	T	GC>AT	right	LDST	CCGTTTGCCTGGGTGATCGGC
proofreading(+) MMR(+)	Foster_2015	umuDC_dinB_polB	umuDC_dinB_polB_1	4253136	C	T	GC>AT	right	LDST	GGAACGCCCGGTGTCGCCACC
proofreading(+) MMR(+)	Foster_2015	umuDC_dinB_polB	umuDC_dinB_polB_1	4254874	C	T	GC>AT	right	LDST	GCTGTACTGCGCTACTGGCAT
proofreading(+) MMR(+)	Foster_2015	umuDC_dinB_polB	umuDC_dinB_polB_1	4260942	C	T	GC>AT	right	LDST	ATATGAAAGTGAAATTAACAG
proofreading(+) MMR(+)	Foster_2015	umuDC_dinB_polB	umuDC_dinB_polB_1	4279722	T	A	AT>TA	right	LDST	ACCAATCACCAGAGTCGCGAA
proofreading(+) MMR(+)	Foster_2015	umuDC_dinB_polB	umuDC_dinB_polB_1	4289388	C	T	GC>AT	right	LDST	AGTCCAGACAGGCGGCATCCG
proofreading(+) MMR(+)	Foster_2015	umuDC_dinB_polB	umuDC_dinB_polB_1	4295499	A	G	AT>GC	right	LGST	ATCTGGCAGGAAATCATTCTG
proofreading(+) MMR(+)	Foster_2015	umuDC_dinB_polB	umuDC_dinB_polB_1	4300053	A	G	AT>GC	right	LGST	CAAAGCTCGGATAGAACAACG
proofreading(+) MMR(+)	Foster_2015	umuDC_dinB_polB	umuDC_dinB_polB_1	4301383	C	T	GC>AT	right	LDST	GCGTCAACTGGACAGCGAAGA
proofreading(+) MMR(+)	Foster_2015	umuDC_dinB_polB	umuDC_dinB_polB_1	4340247	C	T	GC>AT	right	LDST	TTCCTGTTGGGCGATCGGGAA
proofreading(+) MMR(+)	Foster_2015	umuDC_dinB_polB	umuDC_dinB_polB_1	4346501	G	C	GC>CG	right	LGST	TCTTCCAGCAGTTCCTGTTCC
proofreading(+) MMR(+)	Foster_2015	umuDC_dinB_polB	umuDC_dinB_polB_1	4371975	G	A	GC>AT	right	LGST	TGGAAGACCTGGGTCAGGCTA
proofreading(+) MMR(+)	Foster_2015	umuDC_dinB_polB	umuDC_dinB_polB_1	4407037	G	A	GC>AT	right	LGST	TGGCTCAGCCGCTGGGTGCTG
proofreading(+) MMR(+)	Foster_2015	umuDC_dinB_polB	umuDC_dinB_polB_1	4411746	G	A	GC>AT	right	LGST	TATCGAACCCGTCTACATGCT
proofreading(+) MMR(+)	Foster_2015	umuDC_dinB_polB	umuDC_dinB_polB_1	4433369	T	C	AT>GC	right	LDST	CAGGTTACCTATCAAAATCTG
proofreading(+) MMR(+)	Foster_2015	umuDC_dinB_polB	umuDC_dinB_polB_1	4439045	G	T	GC>TA	right	LGST	TTTCTCTTTTGCAGAGGTGCG
proofreading(+) MMR(+)	Foster_2015	umuDC_dinB_polB	umuDC_dinB_polB_1	4441589	A	G	AT>GC	right	LGST	CACAGTAACCATACGGGTTTT
proofreading(+) MMR(+)	Foster_2015	umuDC_dinB_polB	umuDC_dinB_polB_1	4476557	C	T	GC>AT	right	LDST	AATATATGGGGATTTTGAAAA
proofreading(+) MMR(+)	Foster_2015	umuDC_dinB_polB	umuDC_dinB_polB_1	4492692	A	C	AT>CG	right	LGST	GTTCCTGCGGATCTCCCCAGC
proofreading(+) MMR(+)	Foster_2015	umuDC_dinB_polB	umuDC_dinB_polB_1	4534035	C	T	GC>AT	right	LDST	ATCCCGTCAGGAACAACATAC
proofreading(+) MMR(+)	Foster_2015	umuDC_dinB_polB	umuDC_dinB_polB_1	4539687	A	T	AT>TA	right	LGST	ATAAACAGAGATCCAGATTAA
proofreading(+) MMR(+)	Foster_2015	umuDC_dinB_polB	umuDC_dinB_polB_1	4545797	C	A	GC>TA	right	LDST	CTGATGATCTGTCGCTACTGT
proofreading(+) MMR(+)	Foster_2015	umuDC_dinB_polB	umuDC_dinB_polB_1	4559395	A	T	AT>TA	right	LGST	GTACAATGTCAGAAGGGATAT
proofreading(+) MMR(+)	Foster_2015	umuDC_dinB_polB	umuDC_dinB_polB_1	4577312	G	A	GC>AT	right	LGST	GGTTGTGTTTGCAGACGTTAA
proofreading(+) MMR(+)	Foster_2015	umuDC_dinB_polB	umuDC_dinB_polB_1	4597690	A	C	AT>CG	right	LGST	CAACATGCTGAACAATTTGCT
proofreading(+) MMR(+)	Foster_2015	umuDC_dinB_polB	umuDC_dinB_polB_1	4613782	A	T	AT>TA	right	LGST	ATCGGTCTGGATCTCTTTGGC
proofreading(+) MMR(+)	Foster_2015	umuDC_dinB_polB	umuDC_dinB_polB_1	4613970	C	T	GC>AT	right	LDST	TCGGCCTGTTGCAGGCTGCCG
proofreading(+) MMR(+)	Foster_2015	umuDC_dinB_polB	umuDC_dinB_polB_1	4614915	A	G	AT>GC	right	LGST	CAGCAAACGCAGTTCCGCCAG
proofreading(+) MMR(+)	Foster_2015	uvrA	uvrA_1	10549	G	A	GC>AT	right	LGST	CTGAATAACTGTAGTGTTTTC
proofreading(+) MMR(+)	Foster_2015	uvrA	uvrA_1	11884	C	T	GC>AT	right	LDST	TCAAAAAATTGTAATAAAAAG
proofreading(+) MMR(+)	Foster_2015	uvrA	uvrA_1	26800	C	T	GC>AT	right	LDST	GATCACATCAGACGTGTCATC
proofreading(+) MMR(+)	Foster_2015	uvrA	uvrA_1	27583	G	T	GC>TA	right	LGST	ACAACCGAAAGCCGCTCGGGA
proofreading(+) MMR(+)	Foster_2015	uvrA	uvrA_1	63713	G	A	GC>AT	right	LGST	CTCAGCGGACGGCGAAGGCGT
proofreading(+) MMR(+)	Foster_2015	uvrA	uvrA_1	68655	T	C	AT>GC	right	LDST	GCGCGGAAAAACCAGGTCATT
proofreading(+) MMR(+)	Foster_2015	uvrA	uvrA_1	71961	C	A	GC>TA	right	LDST	ACGGTCAGTCGCTTTACCGCT
proofreading(+) MMR(+)	Foster_2015	uvrA	uvrA_1	94336	G	T	GC>TA	right	LGST	TGGCGATCGCGATAAAGGTAA
proofreading(+) MMR(+)	Foster_2015	uvrA	uvrA_1	107164	C	T	GC>AT	right	LDST	CAAACCACGGGACTGCAGATA
proofreading(+) MMR(+)	Foster_2015	uvrA	uvrA_1	121660	A	G	AT>GC	right	LGST	TTGAATTGTTACAAAAAGACT
proofreading(+) MMR(+)	Foster_2015	uvrA	uvrA_1	129936	C	A	GC>TA	right	LDST	CACTATGGGAGCTATGACGAC
proofreading(+) MMR(+)	Foster_2015	uvrA	uvrA_1	136863	T	G	AT>CG	right	LDST	CGTCTGCGCAAACAGTTACGC
proofreading(+) MMR(+)	Foster_2015	uvrA	uvrA_1	157989	T	C	AT>GC	right	LDST	GCAGTTGCGTATGTCCCGTCG
proofreading(+) MMR(+)	Foster_2015	uvrA	uvrA_1	201507	C	T	GC>AT	right	LDST	AGCCGTCTGCGCCTACCACTG
proofreading(+) MMR(+)	Foster_2015	uvrA	uvrA_1	211822	T	C	AT>GC	right	LDST	CGCTCTGGCAAGTTATCCCGC
proofreading(+) MMR(+)	Foster_2015	uvrA	uvrA_1	214219	T	C	AT>GC	right	LDST	TATTGCAGAAATGAGTGTGGT
proofreading(+) MMR(+)	Foster_2015	uvrA	uvrA_1	246728	T	C	AT>GC	right	LDST	AAAGGATGGAATCGACGGCAA
proofreading(+) MMR(+)	Foster_2015	uvrA	uvrA_1	249040	G	T	GC>TA	right	LGST	CAGCGCCTTCGCTTTCTGCGC
proofreading(+) MMR(+)	Foster_2015	uvrA	uvrA_1	310095	A	T	AT>TA	right	LGST	TAACTGGTCCAGGTCGCGTCG
proofreading(+) MMR(+)	Foster_2015	uvrA	uvrA_1	321232	G	T	GC>TA	right	LGST	AAACTAAATTGCTTCAATTAA
proofreading(+) MMR(+)	Foster_2015	uvrA	uvrA_1	324185	G	T	GC>TA	right	LGST	GAATCGGGAGGCGTGGTTCTT
proofreading(+) MMR(+)	Foster_2015	uvrA	uvrA_1	330522	A	G	AT>GC	right	LGST	CGTGCTGGGCACGTTGATTAT
proofreading(+) MMR(+)	Foster_2015	uvrA	uvrA_1	334902	C	T	GC>AT	right	LDST	TGGCTTCGTCGCCTTTTGCAG
proofreading(+) MMR(+)	Foster_2015	uvrA	uvrA_1	403103	G	A	GC>AT	right	LGST	CAATGTTGTTGGACTGACCGA
proofreading(+) MMR(+)	Foster_2015	uvrA	uvrA_1	427583	T	A	AT>TA	right	LDST	GCAGGACGGCAGCTACGAAGT
proofreading(+) MMR(+)	Foster_2015	uvrA	uvrA_1	464363	A	G	AT>GC	right	LGST	ACCAGTTATGACCTCTGTACT
proofreading(+) MMR(+)	Foster_2015	uvrA	uvrA_1	482390	C	T	GC>AT	right	LDST	GCCCGCAATCGTGGAACTGGG
proofreading(+) MMR(+)	Foster_2015	uvrA	uvrA_1	516641	T	C	AT>GC	right	LDST	TAAGATTGCCACCACCACCAG
proofreading(+) MMR(+)	Foster_2015	uvrA	uvrA_1	527684	A	G	AT>GC	right	LGST	TTTATGAGGTATGTGGAAAAA
proofreading(+) MMR(+)	Foster_2015	uvrA	uvrA_1	529000	T	C	AT>GC	right	LDST	TTTACACCACACTTTTTTTGT
proofreading(+) MMR(+)	Foster_2015	uvrA	uvrA_1	534578	A	C	AT>CG	right	LGST	ACGCAGCTGCACTGTTACAAC
proofreading(+) MMR(+)	Foster_2015	uvrA	uvrA_1	546687	A	G	AT>GC	right	LGST	GTTATGATCCACGCCTTTATT
proofreading(+) MMR(+)	Foster_2015	uvrA	uvrA_1	552849	C	A	GC>TA	right	LDST	CCGCCAAAACGCTGGTGCCGG
proofreading(+) MMR(+)	Foster_2015	uvrA	uvrA_1	571829	G	T	GC>TA	right	LGST	AAAAACATCTGTTTCCCGAGG
proofreading(+) MMR(+)	Foster_2015	uvrA	uvrA_1	644736	C	A	GC>TA	right	LDST	ATCGGTTGCTGCCCGTGGTGT
proofreading(+) MMR(+)	Foster_2015	uvrA	uvrA_1	651792	G	T	GC>TA	right	LGST	CAGGAATTGGGCGATTTCCGC
proofreading(+) MMR(+)	Foster_2015	uvrA	uvrA_1	661213	T	G	AT>CG	right	LDST	GCTTAATCTGACCCCCTCGGC
proofreading(+) MMR(+)	Foster_2015	uvrA	uvrA_1	675932	C	G	GC>CG	right	LDST	TAATCGGCACGCCCAGTTTCA
proofreading(+) MMR(+)	Foster_2015	uvrA	uvrA_1	685673	A	G	AT>GC	right	LGST	TAATCCCAGCACGTTTTGCAG
proofreading(+) MMR(+)	Foster_2015	uvrA	uvrA_1	702818	C	T	GC>AT	right	LDST	AATATCAAAGGTCTGTAATTG
proofreading(+) MMR(+)	Foster_2015	uvrA	uvrA_1	711930	C	T	GC>AT	right	LDST	GCAGAGGCCTGGCTGATTGTT
proofreading(+) MMR(+)	Foster_2015	uvrA	uvrA_1	722045	C	T	GC>AT	right	LDST	AGAACGCGGTGAAATATGCGG
proofreading(+) MMR(+)	Foster_2015	uvrA	uvrA_1	736608	T	C	AT>GC	right	LDST	CAAAAAATCGAGATGTGTTTC
proofreading(+) MMR(+)	Foster_2015	uvrA	uvrA_1	736988	T	C	AT>GC	right	LDST	CAAGAAATCGAGATGTGTTTC
proofreading(+) MMR(+)	Foster_2015	uvrA	uvrA_1	740986	A	G	AT>GC	right	LGST	TATCCAGCCTACAAATTTGTG
proofreading(+) MMR(+)	Foster_2015	uvrA	uvrA_1	742681	A	G	AT>GC	right	LGST	GCATAAATATACATTAGCTGA
proofreading(+) MMR(+)	Foster_2015	uvrA	uvrA_1	755837	T	G	AT>CG	right	LDST	CACCAGTTGCAGCATCAGGCG
proofreading(+) MMR(+)	Foster_2015	uvrA	uvrA_1	768363	G	T	GC>TA	right	LGST	GATTCCTTTGGCATGTCCGGG
proofreading(+) MMR(+)	Foster_2015	uvrA	uvrA_1	773387	C	A	GC>TA	right	LDST	CACATGTTACGCCAGCGGGTT
proofreading(+) MMR(+)	Foster_2015	uvrA	uvrA_1	793366	C	T	GC>AT	right	LDST	CTGGCGAGACGCGAAAAACCC
proofreading(+) MMR(+)	Foster_2015	uvrA	uvrA_1	812044	C	T	GC>AT	right	LDST	ACGCCGTTCAGCGACTGTTCG
proofreading(+) MMR(+)	Foster_2015	uvrA	uvrA_1	826901	T	A	AT>TA	right	LDST	GGAGCGCGCCAACGCCACCGC
proofreading(+) MMR(+)	Foster_2015	uvrA	uvrA_1	839094	C	T	GC>AT	right	LDST	CACAAGGTGCGCAAGTTAAGA
proofreading(+) MMR(+)	Foster_2015	uvrA	uvrA_1	843559	T	G	AT>CG	right	LDST	GATGCTGATAAAGCCAATCAG
proofreading(+) MMR(+)	Foster_2015	uvrA	uvrA_1	847373	A	G	AT>GC	right	LGST	ACCTTTCGGGAACGCAATACC
proofreading(+) MMR(+)	Foster_2015	uvrA	uvrA_1	850901	A	G	AT>GC	right	LGST	TTCTCTTACGAGCAGAGCCGT
proofreading(+) MMR(+)	Foster_2015	uvrA	uvrA_1	860218	C	T	GC>AT	right	LDST	GCTCTCTCCAGACGCTCAGGA
proofreading(+) MMR(+)	Foster_2015	uvrA	uvrA_1	867944	C	G	GC>CG	right	LDST	CTCGACCATCGCTTCTTCACG
proofreading(+) MMR(+)	Foster_2015	uvrA	uvrA_1	869597	T	C	AT>GC	right	LDST	TCCAGACCGAACAGCCCCTGG
proofreading(+) MMR(+)	Foster_2015	uvrA	uvrA_1	882802	A	C	AT>CG	right	LGST	TCAGTCACGCACCCAGCCTTT
proofreading(+) MMR(+)	Foster_2015	uvrA	uvrA_1	885221	T	C	AT>GC	right	LDST	AATGATTATGAAAAATTGTCT
proofreading(+) MMR(+)	Foster_2015	uvrA	uvrA_1	896579	T	G	AT>CG	right	LDST	ATAAACGCGGATCAGAAACGA
proofreading(+) MMR(+)	Foster_2015	uvrA	uvrA_1	912525	G	A	GC>AT	right	LGST	CACAGGCGAGGGTCAGGATCA
proofreading(+) MMR(+)	Foster_2015	uvrA	uvrA_1	913193	C	T	GC>AT	right	LDST	AATGGAAATCGGCCAGATGAA
proofreading(+) MMR(+)	Foster_2015	uvrA	uvrA_1	987303	A	G	AT>GC	right	LGST	CTAAACGGAAATTTTGTTTCT
proofreading(+) MMR(+)	Foster_2015	uvrA	uvrA_1	989324	C	A	GC>TA	right	LDST	CCTGACCTGCGATATCCCCCA
proofreading(+) MMR(+)	Foster_2015	uvrA	uvrA_1	989745	G	A	GC>AT	right	LGST	GCGCCAGATCGTAGTTGCTGG
proofreading(+) MMR(+)	Foster_2015	uvrA	uvrA_1	1004466	C	T	GC>AT	right	LDST	TAAGGCGTTGGGTTAGTGAGT
proofreading(+) MMR(+)	Foster_2015	uvrA	uvrA_1	1032361	C	T	GC>AT	right	LDST	TTCGCCAGTGGGTGAGCGGAG
proofreading(+) MMR(+)	Foster_2015	uvrA	uvrA_1	1067728	T	G	AT>CG	right	LDST	GAATAGAGATAACACGAGGAG
proofreading(+) MMR(+)	Foster_2015	uvrA	uvrA_1	1105164	A	C	AT>CG	right	LGST	CTGCTAATCAACCCATTGCTT
proofreading(+) MMR(+)	Foster_2015	uvrA	uvrA_1	1119969	G	C	GC>CG	right	LGST	CCGGGAGCAGGTCTTTTACCC
proofreading(+) MMR(+)	Foster_2015	uvrA	uvrA_1	1131998	A	G	AT>GC	right	LGST	CCAGGACCCGACCAATCCAAT
proofreading(+) MMR(+)	Foster_2015	uvrA	uvrA_1	1134733	T	C	AT>GC	right	LDST	TAATGAACTGATCATAAAATG
proofreading(+) MMR(+)	Foster_2015	uvrA	uvrA_1	1171979	C	T	GC>AT	right	LDST	CCCTTCTCGCGCAGCAGCATT
proofreading(+) MMR(+)	Foster_2015	uvrA	uvrA_1	1182547	T	G	AT>CG	right	LDST	TAAAGAAGGGATGATCCAGAA
proofreading(+) MMR(+)	Foster_2015	uvrA	uvrA_1	1203004	A	G	AT>GC	right	LGST	TGTAATATGTACACCGGAGGT
proofreading(+) MMR(+)	Foster_2015	uvrA	uvrA_1	1215175	C	G	GC>CG	right	LDST	GCGCCTGCACGAGCGAGATGA
proofreading(+) MMR(+)	Foster_2015	uvrA	uvrA_1	1226338	A	G	AT>GC	right	LGST	GCATCTCCAGACCTGTTTAAA
proofreading(+) MMR(+)	Foster_2015	uvrA	uvrA_1	1229704	G	A	GC>AT	right	LGST	TTATTCGCTTGTTTAACCGTG
proofreading(+) MMR(+)	Foster_2015	uvrA	uvrA_1	1239105	T	A	AT>TA	right	LDST	CAGCATCAGGATCGGTCCTTT
proofreading(+) MMR(+)	Foster_2015	uvrA	uvrA_1	1256245	T	A	AT>TA	right	LDST	TCTTCACCAAATTTTTTAACC
proofreading(+) MMR(+)	Foster_2015	uvrA	uvrA_1	1296930	T	G	AT>CG	right	LDST	CCTGATTAACACCCCAGCGTC
proofreading(+) MMR(+)	Foster_2015	uvrA	uvrA_1	1316077	T	C	AT>GC	right	LDST	GACACACAACACTCATATTAA
proofreading(+) MMR(+)	Foster_2015	uvrA	uvrA_1	1318626	T	A	AT>TA	right	LDST	GGAAGCGGGCAACGTTTTGAC
proofreading(+) MMR(+)	Foster_2015	uvrA	uvrA_1	1322731	T	C	AT>GC	right	LDST	CAATCCAGGCACTTTCCGGCA
proofreading(+) MMR(+)	Foster_2015	uvrA	uvrA_1	1331640	C	T	GC>AT	right	LDST	AACCGCCACCGACTGCACACG
proofreading(+) MMR(+)	Foster_2015	uvrA	uvrA_1	1331802	A	G	AT>GC	right	LGST	GTCAACAAAGAACAAACTCAG
proofreading(+) MMR(+)	Foster_2015	uvrA	uvrA_1	1343939	A	T	AT>TA	right	LGST	GATACACGCCACCGAGCAAAA
proofreading(+) MMR(+)	Foster_2015	uvrA	uvrA_1	1346915	T	G	AT>CG	right	LDST	CCTTCGTTATATCCAGGCAGA
proofreading(+) MMR(+)	Foster_2015	uvrA	uvrA_1	1347873	C	T	GC>AT	right	LDST	TGCCAACGCCGCGGCGAGTGG
proofreading(+) MMR(+)	Foster_2015	uvrA	uvrA_1	1365953	G	T	GC>TA	right	LGST	GCGTTTAGCGGCGGCTTTCAC
proofreading(+) MMR(+)	Foster_2015	uvrA	uvrA_1	1366310	A	T	AT>TA	right	LGST	TTTGCCATGGATCATTACGCC
proofreading(+) MMR(+)	Foster_2015	uvrA	uvrA_1	1444130	G	T	GC>TA	right	LGST	ACCCAACGCTGACCTTTGAGC
proofreading(+) MMR(+)	Foster_2015	uvrA	uvrA_1	1444131	A	C	AT>CG	right	LGST	CCCAACGCTGACCTTTGAGCC
proofreading(+) MMR(+)	Foster_2015	uvrA	uvrA_1	1453036	C	G	GC>CG	right	LDST	TAGTGGTCTTGTTCCCGAAGG
proofreading(+) MMR(+)	Foster_2015	uvrA	uvrA_1	1464133	T	C	AT>GC	right	LDST	AAGGTTTCGTACATGGCATTT
proofreading(+) MMR(+)	Foster_2015	uvrA	uvrA_1	1465362	C	A	GC>TA	right	LDST	TATAAAGAAAGCCGGATGCAC
proofreading(+) MMR(+)	Foster_2015	uvrA	uvrA_1	1494668	G	A	GC>AT	right	LGST	ACTCATTGTCGCAACTTGCAA
proofreading(+) MMR(+)	Foster_2015	uvrA	uvrA_1	1496587	C	T	GC>AT	right	LDST	TCCGCTTCCTGGTAAAGCTGG
proofreading(+) MMR(+)	Foster_2015	uvrA	uvrA_1	1506081	A	T	AT>TA	right	LGST	ACAGACGCATAGTCACCTCGT
proofreading(+) MMR(+)	Foster_2015	uvrA	uvrA_1	1516032	T	A	AT>TA	right	LDST	GGCCATCATCAGCGGATAATT
proofreading(+) MMR(+)	Foster_2015	uvrA	uvrA_1	1519845	G	T	GC>TA	right	LGST	CTACAGTGCTGAAAAAACGTA
proofreading(+) MMR(+)	Foster_2015	uvrA	uvrA_1	1521108	A	G	AT>GC	right	LGST	AAATAAATCCACAGTTAAATT
proofreading(+) MMR(+)	Foster_2015	uvrA	uvrA_1	1539485	G	C	GC>CG	right	LGST	GACAGCGTGCGCCACGGAATT
proofreading(+) MMR(+)	Foster_2015	uvrA	uvrA_1	1548960	G	A	GC>AT	right	LGST	CGCAGAAAGAGAACAACTGGG
proofreading(+) MMR(+)	Foster_2015	uvrA	uvrA_1	1559129	C	T	GC>AT	right	LDST	CTCGATCAGTGGTGGTATTGC
proofreading(+) MMR(+)	Foster_2015	uvrA	uvrA_1	1572348	A	G	AT>GC	right	LGST	TAAAATTATTACATAAAAATA
proofreading(+) MMR(+)	Foster_2015	uvrA	uvrA_1	1579180	A	C	AT>CG	right	LGST	TCATTATTCCAGTCGTTTAAC
proofreading(+) MMR(+)	Foster_2015	uvrA	uvrA_1	1590308	C	T	GC>AT	right	LDST	TCTGTTTAGAGCAATTCGGTG
proofreading(+) MMR(+)	Foster_2015	uvrA	uvrA_1	1597970	T	C	AT>GC	right	LDST	AATCCTCTGGACTGACAACGA
proofreading(+) MMR(+)	Foster_2015	uvrA	uvrA_1	1599038	G	C	GC>CG	right	LGST	GAACAATGTCGCTTTGTTACA
proofreading(+) MMR(+)	Foster_2015	uvrA	uvrA_1	1603345	G	A	GC>AT	right	LGST	ACGGTGTCCTGGTCGCGTGGC
proofreading(+) MMR(+)	Foster_2015	uvrA	uvrA_1	1605566	A	C	AT>CG	right	LGST	AGTGGGTGAAAGAAGCGAAAG
proofreading(+) MMR(+)	Foster_2015	uvrA	uvrA_1	1659077	G	A	GC>AT	left	LDST	TGAAGGTGACGATAAAACAGC
proofreading(+) MMR(+)	Foster_2015	uvrA	uvrA_1	1660579	G	T	GC>TA	left	LDST	CCACAGAGGCGCTCATGAAGG
proofreading(+) MMR(+)	Foster_2015	uvrA	uvrA_1	1692368	A	C	AT>CG	left	LDST	GTTAAAGCCCAATAACCTAAT
proofreading(+) MMR(+)	Foster_2015	uvrA	uvrA_1	1699590	T	C	AT>GC	left	LGST	ACAGAACATGACAGGCAGGAA
proofreading(+) MMR(+)	Foster_2015	uvrA	uvrA_1	1702127	T	C	AT>GC	left	LGST	AATTGGGGTTAACGAACAGCG
proofreading(+) MMR(+)	Foster_2015	uvrA	uvrA_1	1714531	T	A	AT>TA	left	LGST	CAATGCAGGCACCTGCCCCTT
proofreading(+) MMR(+)	Foster_2015	uvrA	uvrA_1	1729141	A	C	AT>CG	left	LDST	TTCACCGGCGACCCGCGACTG
proofreading(+) MMR(+)	Foster_2015	uvrA	uvrA_1	1737253	C	A	GC>TA	left	LGST	CTGGCGATTGGCGCGTTTGGT
proofreading(+) MMR(+)	Foster_2015	uvrA	uvrA_1	1746557	T	C	AT>GC	left	LGST	ACCGACCCCCACCATGTCAAG
proofreading(+) MMR(+)	Foster_2015	uvrA	uvrA_1	1768389	A	C	AT>CG	left	LDST	TATCAACAATAATCCCCTGGT
proofreading(+) MMR(+)	Foster_2015	uvrA	uvrA_1	1787244	T	A	AT>TA	left	LGST	CAACGCTGGGATCAGTCTTAA
proofreading(+) MMR(+)	Foster_2015	uvrA	uvrA_1	1791247	A	C	AT>CG	left	LDST	AGGGTCATAGATCCTCCTGTT
proofreading(+) MMR(+)	Foster_2015	uvrA	uvrA_1	1803045	A	G	AT>GC	left	LDST	GGCGATAATAATTAATCATCA
proofreading(+) MMR(+)	Foster_2015	uvrA	uvrA_1	1812924	T	C	AT>GC	left	LGST	GATGCCTCAAAGCCAGGAGCG
proofreading(+) MMR(+)	Foster_2015	uvrA	uvrA_1	1838608	C	T	GC>AT	left	LGST	TAATGCCACCGCCTCAGTGGT
proofreading(+) MMR(+)	Foster_2015	uvrA	uvrA_1	1846755	A	G	AT>GC	left	LDST	CTTTTCCGGGACAATCGGCAA
proofreading(+) MMR(+)	Foster_2015	uvrA	uvrA_1	1848455	T	G	AT>CG	left	LGST	GTGATGACAAAGCTATCGACA
proofreading(+) MMR(+)	Foster_2015	uvrA	uvrA_1	1899812	G	T	GC>TA	left	LDST	TCATCATCGCGCTGGGGCAAA
proofreading(+) MMR(+)	Foster_2015	uvrA	uvrA_1	1912391	A	C	AT>CG	left	LDST	CTTCCCCGCCAACAGATCGTA
proofreading(+) MMR(+)	Foster_2015	uvrA	uvrA_1	1914090	A	C	AT>CG	left	LDST	TCCAGCGACAAACTCATTTCA
proofreading(+) MMR(+)	Foster_2015	uvrA	uvrA_1	1953704	C	T	GC>AT	left	LGST	TTTGCGCCACGGCATCAGGTT
proofreading(+) MMR(+)	Foster_2015	uvrA	uvrA_1	1956514	G	T	GC>TA	left	LDST	ATAACCGCCCGCCAGGTTCAT
proofreading(+) MMR(+)	Foster_2015	uvrA	uvrA_1	1986473	G	A	GC>AT	left	LDST	CGCATTACCTGGCGTTGAGTT
proofreading(+) MMR(+)	Foster_2015	uvrA	uvrA_1	1992089	T	C	AT>GC	left	LGST	GTAGAGCACGACCTTGCCAAG
proofreading(+) MMR(+)	Foster_2015	uvrA	uvrA_1	2002801	G	C	GC>CG	left	LDST	ATTTGCATCAGTTACAGTTGC
proofreading(+) MMR(+)	Foster_2015	uvrA	uvrA_1	2017423	A	C	AT>CG	left	LDST	CGATTGGCGAACCCCCCGCCA
proofreading(+) MMR(+)	Foster_2015	uvrA	uvrA_1	2068601	T	C	AT>GC	left	LGST	ACAAATGATTACTGTAATGAT
proofreading(+) MMR(+)	Foster_2015	uvrA	uvrA_1	2079258	A	T	AT>TA	left	LDST	GTTGTCACGGATCTTTTTCTC
proofreading(+) MMR(+)	Foster_2015	uvrA	uvrA_1	2089721	T	C	AT>GC	left	LGST	ACAAAAGAGGAGATTGACATG
proofreading(+) MMR(+)	Foster_2015	uvrA	uvrA_1	2107082	C	A	GC>TA	left	LGST	AGATATATATGCTTTTCAGTT
proofreading(+) MMR(+)	Foster_2015	uvrA	uvrA_1	2108375	G	T	GC>TA	left	LDST	ACGAACATCAGCATGAGTGAC
proofreading(+) MMR(+)	Foster_2015	uvrA	uvrA_1	2118164	G	A	GC>AT	left	LDST	TAGCGGCGACGGAGGACTTTT
proofreading(+) MMR(+)	Foster_2015	uvrA	uvrA_1	2118697	G	A	GC>AT	left	LDST	GCCCGTAAAAGCATTTTCATT
proofreading(+) MMR(+)	Foster_2015	uvrA	uvrA_1	2139618	G	A	GC>AT	left	LDST	ACCGGCTTGAGCGTTCCATAG
proofreading(+) MMR(+)	Foster_2015	uvrA	uvrA_1	2176440	A	G	AT>GC	left	LDST	AATCCCGGGGATCGGTCGCTT
proofreading(+) MMR(+)	Foster_2015	uvrA	uvrA_1	2180581	A	C	AT>CG	left	LDST	GTCCAGCCCGACCCATAAATC
proofreading(+) MMR(+)	Foster_2015	uvrA	uvrA_1	2193355	G	C	GC>CG	left	LDST	ACAATACCGAGCACCGGAACC
proofreading(+) MMR(+)	Foster_2015	uvrA	uvrA_1	2194085	G	A	GC>AT	left	LDST	TATGCTTCAGGGTTGGGTGCT
proofreading(+) MMR(+)	Foster_2015	uvrA	uvrA_1	2204648	C	A	GC>TA	left	LGST	CAGTTCATCGGCGTATAACAC
proofreading(+) MMR(+)	Foster_2015	uvrA	uvrA_1	2226306	T	C	AT>GC	left	LGST	CAGAACCACGACCAGAATCAA
proofreading(+) MMR(+)	Foster_2015	uvrA	uvrA_1	2229807	C	A	GC>TA	left	LGST	GCCAGCGGCTGAATATTCCGG
proofreading(+) MMR(+)	Foster_2015	uvrA	uvrA_1	2255233	G	A	GC>AT	left	LDST	CTACAGCAAAGAAAATTCGAC
proofreading(+) MMR(+)	Foster_2015	uvrA	uvrA_1	2255516	T	G	AT>CG	left	LGST	CGCGACCATTAGCTAGCGTGG
proofreading(+) MMR(+)	Foster_2015	uvrA	uvrA_1	2309512	G	A	GC>AT	left	LDST	CTTTCGGTTTGCCGATGGCGT
proofreading(+) MMR(+)	Foster_2015	uvrA	uvrA_1	2326359	T	C	AT>GC	left	LGST	TACTTTATTGACCGTGAATCC
proofreading(+) MMR(+)	Foster_2015	uvrA	uvrA_1	2352551	T	C	AT>GC	left	LGST	CGAAAGTGAAACGTGATTTCA
proofreading(+) MMR(+)	Foster_2015	uvrA	uvrA_1	2356429	A	C	AT>CG	left	LDST	ATATGGAAAAAATGGGCTGGA
proofreading(+) MMR(+)	Foster_2015	uvrA	uvrA_1	2362038	A	T	AT>TA	left	LDST	TTTCCTGGTGATCAAGGCTAA
proofreading(+) MMR(+)	Foster_2015	uvrA	uvrA_1	2372280	G	C	GC>CG	left	LDST	GATAGCGTCGGTGTTGCCGCA
proofreading(+) MMR(+)	Foster_2015	uvrA	uvrA_1	2382964	A	G	AT>GC	left	LDST	CGATTATCCGACTTATCAAAA
proofreading(+) MMR(+)	Foster_2015	uvrA	uvrA_1	2406580	G	T	GC>TA	left	LDST	ATCGGCAACAGCAACAAATGT
proofreading(+) MMR(+)	Foster_2015	uvrA	uvrA_1	2417263	T	A	AT>TA	left	LGST	ATGAGTGTGGATCTACGACTT
proofreading(+) MMR(+)	Foster_2015	uvrA	uvrA_1	2427798	C	A	GC>TA	left	LGST	TCACTTGAGGGTTATGTATGA
proofreading(+) MMR(+)	Foster_2015	uvrA	uvrA_1	2436454	G	C	GC>CG	left	LDST	AGCTGCGCCTGCGTCCAGTCG
proofreading(+) MMR(+)	Foster_2015	uvrA	uvrA_1	2463901	T	C	AT>GC	left	LGST	TAAAGTAGAAACTATTTCTTT
proofreading(+) MMR(+)	Foster_2015	uvrA	uvrA_1	2485494	A	T	AT>TA	left	LDST	TATAGTGAAGATCGAGAAAAT
proofreading(+) MMR(+)	Foster_2015	uvrA	uvrA_1	2485920	A	G	AT>GC	left	LDST	CGCCTGACGGAAAAATGGATT
proofreading(+) MMR(+)	Foster_2015	uvrA	uvrA_1	2509423	T	C	AT>GC	left	LGST	TTGAAGAATGACAAAGTATGC
proofreading(+) MMR(+)	Foster_2015	uvrA	uvrA_1	2521102	G	T	GC>TA	left	LDST	GGGGGTCGGCGGTTCGATCCC
proofreading(+) MMR(+)	Foster_2015	uvrA	uvrA_1	2580014	A	G	AT>GC	left	LDST	CGGGCTGGCGATAGCAGAGCG
proofreading(+) MMR(+)	Foster_2015	uvrA	uvrA_1	2603798	G	T	GC>TA	left	LDST	GTATGTGGTCGCCGCACTGGT
proofreading(+) MMR(+)	Foster_2015	uvrA	uvrA_1	2615374	G	C	GC>CG	left	LDST	ACCATCAATGGCACCAGCACC
proofreading(+) MMR(+)	Foster_2015	uvrA	uvrA_1	2633643	G	A	GC>AT	left	LDST	GTTCAGGTCGGTAACAAAACG
proofreading(+) MMR(+)	Foster_2015	uvrA	uvrA_1	2645625	G	A	GC>AT	left	LDST	GATTCGCACTGCGCGACAGTA
proofreading(+) MMR(+)	Foster_2015	uvrA	uvrA_1	2645726	T	G	AT>CG	left	LGST	TGTCATTGGGATCTGGACTGG
proofreading(+) MMR(+)	Foster_2015	uvrA	uvrA_1	2671010	T	C	AT>GC	left	LGST	ATGGCATAAAACTCGCCGCCA
proofreading(+) MMR(+)	Foster_2015	uvrA	uvrA_1	2671480	G	A	GC>AT	left	LDST	TTGTTTTATCGGCAATGCAGG
proofreading(+) MMR(+)	Foster_2015	uvrA	uvrA_1	2675945	C	G	GC>CG	left	LGST	ATCGGTAACGGTCTGGTGCTG
proofreading(+) MMR(+)	Foster_2015	uvrA	uvrA_1	2761563	A	G	AT>GC	left	LDST	GGTAGATGGAAACTTTCGAAC
proofreading(+) MMR(+)	Foster_2015	uvrA	uvrA_1	2773818	G	A	GC>AT	left	LDST	TATCGGCAATGATTCCATTAG
proofreading(+) MMR(+)	Foster_2015	uvrA	uvrA_1	2785964	C	G	GC>CG	left	LGST	AATGGAGGCGGTGTCGGGTTT
proofreading(+) MMR(+)	Foster_2015	uvrA	uvrA_1	2789514	A	C	AT>CG	left	LDST	CTGATGATGAAAATCGACGAG
proofreading(+) MMR(+)	Foster_2015	uvrA	uvrA_1	2802602	T	G	AT>CG	left	LGST	ATATTCAACGAACCTAAATTG
proofreading(+) MMR(+)	Foster_2015	uvrA	uvrA_1	2807630	A	C	AT>CG	left	LDST	CGAAGGTGCGATCAACCACCA
proofreading(+) MMR(+)	Foster_2015	uvrA	uvrA_1	2810475	C	T	GC>AT	left	LGST	TGCCAATGGTGTCGAGCAAAA
proofreading(+) MMR(+)	Foster_2015	uvrA	uvrA_1	2832587	T	G	AT>CG	left	LGST	CGGATGAGGTAGCTATTGTAG
proofreading(+) MMR(+)	Foster_2015	uvrA	uvrA_1	2849660	G	A	GC>AT	left	LDST	GCGTTAACCGGGCAGACCACC
proofreading(+) MMR(+)	Foster_2015	uvrA	uvrA_1	2850483	T	C	AT>GC	left	LGST	AAAAGTTGGCACAAAAAATGC
proofreading(+) MMR(+)	Foster_2015	uvrA	uvrA_1	2856548	G	T	GC>TA	left	LDST	ATCGGATGACGCCACAGCATT
proofreading(+) MMR(+)	Foster_2015	uvrA	uvrA_1	2870768	C	T	GC>AT	left	LGST	AGCGCTGGGCGCAAACCAATA
proofreading(+) MMR(+)	Foster_2015	uvrA	uvrA_1	2896255	G	T	GC>TA	left	LDST	ACAAATTCCGGCGCAAAGCGC
proofreading(+) MMR(+)	Foster_2015	uvrA	uvrA_1	2921988	G	A	GC>AT	left	LDST	GATAGAGAGCGTAGCGCGGTC
proofreading(+) MMR(+)	Foster_2015	uvrA	uvrA_1	2947402	C	T	GC>AT	left	LGST	GAGCTACCAGGCTGCTCCACC
proofreading(+) MMR(+)	Foster_2015	uvrA	uvrA_1	2969242	T	C	AT>GC	left	LGST	GCATTGACTGATAATGAATAT
proofreading(+) MMR(+)	Foster_2015	uvrA	uvrA_1	2971914	T	G	AT>CG	left	LGST	TATTCTTCCGATCCAGCGCCT
proofreading(+) MMR(+)	Foster_2015	uvrA	uvrA_1	2976129	T	G	AT>CG	left	LGST	CTCTTGCACCAACCTGCGCGG
proofreading(+) MMR(+)	Foster_2015	uvrA	uvrA_1	2980627	T	G	AT>CG	left	LGST	GAATGAAAACAATTGGTTTGC
proofreading(+) MMR(+)	Foster_2015	uvrA	uvrA_1	2984247	T	C	AT>GC	left	LGST	TAAAAATGAAACATTGTTTTA
proofreading(+) MMR(+)	Foster_2015	uvrA	uvrA_1	2987195	G	C	GC>CG	left	LDST	TTATCAGTTAGTTAAACACAC
proofreading(+) MMR(+)	Foster_2015	uvrA	uvrA_1	2991274	A	G	AT>GC	left	LDST	TATTATGAGCACAGAAACAAT
proofreading(+) MMR(+)	Foster_2015	uvrA	uvrA_1	3017890	G	T	GC>TA	left	LDST	CGATTTTGTTGCCGCTCACGG
proofreading(+) MMR(+)	Foster_2015	uvrA	uvrA_1	3030732	G	A	GC>AT	left	LDST	AACCGGACAAGCCGTAACGCA
proofreading(+) MMR(+)	Foster_2015	uvrA	uvrA_1	3050484	T	G	AT>CG	left	LGST	CGGCAGCCGCACCCGGGAGTT
proofreading(+) MMR(+)	Foster_2015	uvrA	uvrA_1	3072899	G	A	GC>AT	left	LDST	GCTGCTTTTTGCAGCAACAGG
proofreading(+) MMR(+)	Foster_2015	uvrA	uvrA_1	3075688	G	A	GC>AT	left	LDST	CGGCACTCAGGCGCGGTTTAT
proofreading(+) MMR(+)	Foster_2015	uvrA	uvrA_1	3099597	G	T	GC>TA	left	LDST	AATTTATTCCGGTGATTATCA
proofreading(+) MMR(+)	Foster_2015	uvrA	uvrA_1	3099970	C	T	GC>AT	left	LGST	CTAAAGCACTGGTAGATGCGG
proofreading(+) MMR(+)	Foster_2015	uvrA	uvrA_1	3105460	G	A	GC>AT	left	LDST	GCGGAATCTCGCCGTTATCTT
proofreading(+) MMR(+)	Foster_2015	uvrA	uvrA_1	3116346	G	A	GC>AT	left	LDST	TGCTGATACAGACGCTGAATG
proofreading(+) MMR(+)	Foster_2015	uvrA	uvrA_1	3162617	G	A	GC>AT	left	LDST	AACAGCGCCTGCACAAAGTGC
proofreading(+) MMR(+)	Foster_2015	uvrA	uvrA_1	3168735	G	T	GC>TA	left	LDST	TATAAGGGAAGCTGGAGTCAG
proofreading(+) MMR(+)	Foster_2015	uvrA	uvrA_1	3216143	G	A	GC>AT	left	LDST	GGTTGCGCCTGCATCGCCCAG
proofreading(+) MMR(+)	Foster_2015	uvrA	uvrA_1	3220385	C	T	GC>AT	left	LGST	GCTTTGGCAAGGCAGAGGATA
proofreading(+) MMR(+)	Foster_2015	uvrA	uvrA_1	3220910	T	G	AT>CG	left	LGST	GTATAAAAAGATCGGATGGCG
proofreading(+) MMR(+)	Foster_2015	uvrA	uvrA_1	3235756	G	A	GC>AT	left	LDST	TTTCTGTGTCGTCCAACTGTT
proofreading(+) MMR(+)	Foster_2015	uvrA	uvrA_1	3255916	A	C	AT>CG	left	LDST	ACAATGGATGAAGAGAGATCT
proofreading(+) MMR(+)	Foster_2015	uvrA	uvrA_1	3257584	G	A	GC>AT	left	LDST	CCGAAGGTATGCAGGTAGGAA
proofreading(+) MMR(+)	Foster_2015	uvrA	uvrA_1	3268597	A	G	AT>GC	left	LDST	CTGGTGGAAAATGCATTATCA
proofreading(+) MMR(+)	Foster_2015	uvrA	uvrA_1	3285278	G	C	GC>CG	left	LDST	GCTTGCTGCTGCGCGTAATGT
proofreading(+) MMR(+)	Foster_2015	uvrA	uvrA_1	3287379	T	C	AT>GC	left	LGST	TTTAATGTGAATATATGTTCA
proofreading(+) MMR(+)	Foster_2015	uvrA	uvrA_1	3313088	G	A	GC>AT	left	LDST	ATGCCCAGGCGAGGATCTTTA
proofreading(+) MMR(+)	Foster_2015	uvrA	uvrA_1	3317522	T	G	AT>CG	left	LGST	CCCGCGATGAACAAAGAAATT
proofreading(+) MMR(+)	Foster_2015	uvrA	uvrA_1	3328866	G	A	GC>AT	left	LDST	CATTTTGATAGTCATTTTACC
proofreading(+) MMR(+)	Foster_2015	uvrA	uvrA_1	3334717	T	C	AT>GC	left	LGST	ACTTACTGGAACCATCCCGCG
proofreading(+) MMR(+)	Foster_2015	uvrA	uvrA_1	3360976	T	C	AT>GC	left	LGST	ATTATTCATTACATGAATGTT
proofreading(+) MMR(+)	Foster_2015	uvrA	uvrA_1	3374699	G	T	GC>TA	left	LDST	TATTATGAATGTGTTCTTACA
proofreading(+) MMR(+)	Foster_2015	uvrA	uvrA_1	3394086	G	A	GC>AT	left	LDST	ACGTTCAACGGCTGATTAAAC
proofreading(+) MMR(+)	Foster_2015	uvrA	uvrA_1	3443970	C	T	GC>AT	left	LGST	CCGATCCCTGGTATTGATGCC
proofreading(+) MMR(+)	Foster_2015	uvrA	uvrA_1	3444981	G	C	GC>CG	left	LDST	CTTTAACAGGGTGTTGCAGAG
proofreading(+) MMR(+)	Foster_2015	uvrA	uvrA_1	3447598	C	G	GC>CG	left	LGST	CAACCGGGTGGCATCGTTGAA
proofreading(+) MMR(+)	Foster_2015	uvrA	uvrA_1	3449851	G	C	GC>CG	left	LDST	CAATACCCAGGCGAATACCAT
proofreading(+) MMR(+)	Foster_2015	uvrA	uvrA_1	3461042	A	C	AT>CG	left	LDST	ACGGATAAGCAACGCGGTTTT
proofreading(+) MMR(+)	Foster_2015	uvrA	uvrA_1	3466758	G	A	GC>AT	left	LDST	TCTTTGAAGAGTAGAACGGCT
proofreading(+) MMR(+)	Foster_2015	uvrA	uvrA_1	3472790	T	C	AT>GC	left	LGST	GGTGGTGAAGAACTGACTGAA
proofreading(+) MMR(+)	Foster_2015	uvrA	uvrA_1	3475047	C	T	GC>AT	left	LGST	ACCCTTTGTTGTCGAAGCCAC
proofreading(+) MMR(+)	Foster_2015	uvrA	uvrA_1	3490191	C	T	GC>AT	left	LGST	GCGTAACAGGGTGATCATGAG
proofreading(+) MMR(+)	Foster_2015	uvrA	uvrA_1	3499817	T	C	AT>GC	left	LGST	ATAACAACATATGATGTTATG
proofreading(+) MMR(+)	Foster_2015	uvrA	uvrA_1	3508481	C	A	GC>TA	left	LGST	GCGTTCATTTGCCAGGAGATG
proofreading(+) MMR(+)	Foster_2015	uvrA	uvrA_1	3509534	T	G	AT>CG	left	LGST	AATTTTAGGCACGCGCCCGTT
proofreading(+) MMR(+)	Foster_2015	uvrA	uvrA_1	3520226	T	G	AT>CG	left	LGST	GCTACGAGATAACAAAACGGC
proofreading(+) MMR(+)	Foster_2015	uvrA	uvrA_1	3526157	T	G	AT>CG	left	LGST	CACAGCATAGATCCCACGATG
proofreading(+) MMR(+)	Foster_2015	uvrA	uvrA_1	3530189	G	T	GC>TA	left	LDST	CTGGCGGCCTGCCTGGAAGAT
proofreading(+) MMR(+)	Foster_2015	uvrA	uvrA_1	3545318	A	C	AT>CG	left	LDST	CGCTGGTTGCACTGCCAATGG
proofreading(+) MMR(+)	Foster_2015	uvrA	uvrA_1	3562681	T	C	AT>GC	left	LGST	GAATGCCATAAGGCGAAGGCA
proofreading(+) MMR(+)	Foster_2015	uvrA	uvrA_1	3582497	A	T	AT>TA	left	LDST	AAAGGCTATGATCAAATACTA
proofreading(+) MMR(+)	Foster_2015	uvrA	uvrA_1	3630087	A	G	AT>GC	left	LDST	CCGATACCTGAGCTTTCGCCG
proofreading(+) MMR(+)	Foster_2015	uvrA	uvrA_1	3640721	C	A	GC>TA	left	LGST	ATAACCAGATGATCACACTAA
proofreading(+) MMR(+)	Foster_2015	uvrA	uvrA_1	3657579	G	T	GC>TA	left	LDST	TACCCCGGTTGTCACCCGGAT
proofreading(+) MMR(+)	Foster_2015	uvrA	uvrA_1	3696474	A	C	AT>CG	left	LDST	GACATTGTGGACCCTGTATTC
proofreading(+) MMR(+)	Foster_2015	uvrA	uvrA_1	3706886	C	A	GC>TA	left	LGST	GGCAGATATCGCTCGCATGAA
proofreading(+) MMR(+)	Foster_2015	uvrA	uvrA_1	3731860	C	T	GC>AT	left	LGST	TCCGCATCCTGGCCGGAGATT
proofreading(+) MMR(+)	Foster_2015	uvrA	uvrA_1	3737288	G	A	GC>AT	left	LDST	CCAAGGAATAGTCCAAATCTG
proofreading(+) MMR(+)	Foster_2015	uvrA	uvrA_1	3755136	C	A	GC>TA	left	LGST	CAGGCTGGGCGCGTGTGGACC
proofreading(+) MMR(+)	Foster_2015	uvrA	uvrA_1	3769520	A	G	AT>GC	left	LDST	ATAATGAGGTACAAAATAGAT
proofreading(+) MMR(+)	Foster_2015	uvrA	uvrA_1	3779847	C	T	GC>AT	left	LGST	CGCGATAATCGCTGGCTGCGG
proofreading(+) MMR(+)	Foster_2015	uvrA	uvrA_1	3784342	A	T	AT>TA	left	LDST	GTTGCCATCGATCGGCAGCTC
proofreading(+) MMR(+)	Foster_2015	uvrA	uvrA_1	3797806	G	A	GC>AT	left	LDST	TTCCCTAGGTGCAAGACTGGC
proofreading(+) MMR(+)	Foster_2015	uvrA	uvrA_1	3832980	G	T	GC>TA	left	LDST	ACGTGCGCCGGAGCGGTATTT
proofreading(+) MMR(+)	Foster_2015	uvrA	uvrA_1	3834258	T	C	AT>GC	left	LGST	GAAGGTCACAATCGAAAACAC
proofreading(+) MMR(+)	Foster_2015	uvrA	uvrA_1	3837042	C	A	GC>TA	left	LGST	TCTGAAGAGCGCCCGCAATAC
proofreading(+) MMR(+)	Foster_2015	uvrA	uvrA_1	3895927	C	T	GC>AT	left	LGST	CACTACAATGGCATCGTTTCT
proofreading(+) MMR(+)	Foster_2015	uvrA	uvrA_1	3900871	C	A	GC>TA	left	LGST	CCTATATTTGGGACCAATATA
proofreading(+) MMR(+)	Foster_2015	uvrA	uvrA_1	3925645	C	T	GC>AT	left	LGST	CGCGTTATGCGAGGCAATCAC
proofreading(+) MMR(+)	Foster_2015	uvrA	uvrA_1	3925816	T	A	AT>TA	left	LGST	TAAAAGCCGGATCCTTGTTAT
proofreading(+) MMR(+)	Foster_2015	uvrA	uvrA_1	3936225	C	A	GC>TA	right	LDST	TACCAGCACCGCCAGCAAAAT
proofreading(+) MMR(+)	Foster_2015	uvrA	uvrA_1	3952231	C	A	GC>TA	right	LDST	GGATTGAAGCGAGCCGATACA
proofreading(+) MMR(+)	Foster_2015	uvrA	uvrA_1	3955901	G	A	GC>AT	right	LGST	CGGCGGCGGCGGTCTGGCTGC
proofreading(+) MMR(+)	Foster_2015	uvrA	uvrA_1	3972147	G	A	GC>AT	right	LGST	ATCACAAACCGTTCTGGGTTA
proofreading(+) MMR(+)	Foster_2015	uvrA	uvrA_1	3976383	G	T	GC>TA	right	LGST	TGGTCCGGCGGGGCTTGGGCT
proofreading(+) MMR(+)	Foster_2015	uvrA	uvrA_1	4019374	C	T	GC>AT	right	LDST	TCGATAATTGGCTTCGAGAAC
proofreading(+) MMR(+)	Foster_2015	uvrA	uvrA_1	4022371	C	T	GC>AT	right	LDST	TTTAACTCCTGGGTCAGTTCG
proofreading(+) MMR(+)	Foster_2015	uvrA	uvrA_1	4044036	A	G	AT>GC	right	LGST	TCTGTCCGAGAAAAAATAATT
proofreading(+) MMR(+)	Foster_2015	uvrA	uvrA_1	4063780	C	A	GC>TA	right	LDST	TCATGCGAGTGAATGACTTTA
proofreading(+) MMR(+)	Foster_2015	uvrA	uvrA_1	4065110	G	T	GC>TA	right	LGST	CTTTATGTCCGGTTGGCGTTG
proofreading(+) MMR(+)	Foster_2015	uvrA	uvrA_1	4065158	C	A	GC>TA	right	LDST	TTTTTATGATGCTGTGCTACA
proofreading(+) MMR(+)	Foster_2015	uvrA	uvrA_1	4073163	C	T	GC>AT	right	LDST	GTTACTGCTGGCTGGCGGCAC
proofreading(+) MMR(+)	Foster_2015	uvrA	uvrA_1	4117155	T	A	AT>TA	right	LDST	GTCGTAATGGATCACGATGCC
proofreading(+) MMR(+)	Foster_2015	uvrA	uvrA_1	4141208	C	A	GC>TA	right	LDST	ACGCCGGGGCGATTGTGGTTG
proofreading(+) MMR(+)	Foster_2015	uvrA	uvrA_1	4155705	C	A	GC>TA	right	LDST	TGCCGCGCGGGAAATTGCCCA
proofreading(+) MMR(+)	Foster_2015	uvrA	uvrA_1	4239784	C	T	GC>AT	right	LDST	GGCTCGACAGGCCATTAAGAA
proofreading(+) MMR(+)	Foster_2015	uvrA	uvrA_1	4251507	A	G	AT>GC	right	LGST	TATATTTTGGAATGAAGATCT
proofreading(+) MMR(+)	Foster_2015	uvrA	uvrA_1	4277781	C	A	GC>TA	right	LDST	GTATGAATGCGCCGATCCAAC
proofreading(+) MMR(+)	Foster_2015	uvrA	uvrA_1	4282367	C	T	GC>AT	right	LDST	AATGAATAGAGCCAATATTAA
proofreading(+) MMR(+)	Foster_2015	uvrA	uvrA_1	4300092	C	T	GC>AT	right	LDST	ATGTTCAGGCGTCATTAGATC
proofreading(+) MMR(+)	Foster_2015	uvrA	uvrA_1	4301816	G	T	GC>TA	right	LGST	TGTCCAGCCAGGGCATGACCA
proofreading(+) MMR(+)	Foster_2015	uvrA	uvrA_1	4316506	G	A	GC>AT	right	LGST	GTGAGATTCAGCAACGTGGGC
proofreading(+) MMR(+)	Foster_2015	uvrA	uvrA_1	4317056	G	A	GC>AT	right	LGST	TTATCGGTATGCAGCTCAATC
proofreading(+) MMR(+)	Foster_2015	uvrA	uvrA_1	4330274	C	A	GC>TA	right	LDST	CTTCACACATGGATTTCGTTT
proofreading(+) MMR(+)	Foster_2015	uvrA	uvrA_1	4339446	A	G	AT>GC	right	LGST	ATCGGCATAGATCGGGTTGAA
proofreading(+) MMR(+)	Foster_2015	uvrA	uvrA_1	4344845	C	A	GC>TA	right	LDST	ATTACATTAAGACGTGGCCTG
proofreading(+) MMR(+)	Foster_2015	uvrA	uvrA_1	4368476	T	G	AT>CG	right	LDST	ACTTAAAGTGATCCAGATTAC
proofreading(+) MMR(+)	Foster_2015	uvrA	uvrA_1	4380460	T	A	AT>TA	right	LDST	GGAAGTCGATACCGCACCGCA
proofreading(+) MMR(+)	Foster_2015	uvrA	uvrA_1	4384025	G	T	GC>TA	right	LGST	AATGGGAGCTGCTTATCGCAA
proofreading(+) MMR(+)	Foster_2015	uvrA	uvrA_1	4392492	A	G	AT>GC	right	LGST	CTCAGTTGGTAGAGCACGACC
proofreading(+) MMR(+)	Foster_2015	uvrA	uvrA_1	4400501	A	C	AT>CG	right	LGST	TTCTCATCACAGTAACAACGC
proofreading(+) MMR(+)	Foster_2015	uvrA	uvrA_1	4401866	A	T	AT>TA	right	LGST	GGAGGACGGCAGCGTAAGTCT
proofreading(+) MMR(+)	Foster_2015	uvrA	uvrA_1	4404644	G	A	GC>AT	right	LGST	CTCTGAAAAAGCGATGGTAGA
proofreading(+) MMR(+)	Foster_2015	uvrA	uvrA_1	4419866	C	T	GC>AT	right	LDST	AATGTGACGCGACCCGCAAAT
proofreading(+) MMR(+)	Foster_2015	uvrA	uvrA_1	4442679	C	G	GC>CG	right	LDST	GGCACGCCTGGCGTGACTTTG
proofreading(+) MMR(+)	Foster_2015	uvrA	uvrA_1	4451642	C	A	GC>TA	right	LDST	TCAGGCTGACGCCGCGATCGC
proofreading(+) MMR(+)	Foster_2015	uvrA	uvrA_1	4474078	A	G	AT>GC	right	LGST	TTATTATGTAACATGCATTAC
proofreading(+) MMR(+)	Foster_2015	uvrA	uvrA_1	4476530	A	G	AT>GC	right	LGST	CCGGTCATCGATTCGATTCTG
proofreading(+) MMR(+)	Foster_2015	uvrA	uvrA_1	4480440	A	G	AT>GC	right	LGST	TTTTAGCTTTATTGCCTTTTC
proofreading(+) MMR(+)	Foster_2015	uvrA	uvrA_1	4491928	A	C	AT>CG	right	LGST	GCTTTCTCAAAGCGAGTTAGC
proofreading(+) MMR(+)	Foster_2015	uvrA	uvrA_1	4494043	C	T	GC>AT	right	LDST	TTTCCCTCATGTTGATGGTGG
proofreading(+) MMR(+)	Foster_2015	uvrA	uvrA_1	4495131	G	A	GC>AT	right	LGST	CTGGCGATACGACAAAACAGA
proofreading(+) MMR(+)	Foster_2015	uvrA	uvrA_1	4578495	G	T	GC>TA	right	LGST	TGGCACGATTGATTTCATCTA
proofreading(+) MMR(+)	Foster_2015	uvrA	uvrA_1	4606344	C	T	GC>AT	right	LDST	CCTTACGGACGTGGGGGTTCA
proofreading(+) MMR(+)	Foster_2015	uvrA	uvrA_1	4614717	C	T	GC>AT	right	LDST	AAGGTGCGCGGGGTGAGCCGG
proofreading(+) MMR(+)	Foster_2015	uvrA	uvrA_1	4620184	C	T	GC>AT	right	LDST	GGGCGATTTCGCACAGTTCGT
proofreading(+) MMR(+)	Foster_2015	uvrA	uvrA_1	4620904	G	A	GC>AT	right	LGST	ACACATTAATGCAGAAATGGG
proofreading(+) MMR(+)	Foster_2015	uvrA	uvrA_1	4631187	C	T	GC>AT	right	LDST	CAGCTCTTTCGCCCCTTGCCA
proofreading(+) MMR(+)	lee_2012	WT	WT_1	1927	C	T	GC>AT	right	LDST	AGATTAAACGGCTCTTTGGCT
proofreading(+) MMR(+)	lee_2012	WT	WT_1	34237	C	T	GC>AT	right	LDST	ATTAAACAAGGCCATATTAAA
proofreading(+) MMR(+)	lee_2012	WT	WT_1	107482	T	G	AT>CG	right	LDST	ACGACAGTATAAATGTCGTTA
proofreading(+) MMR(+)	lee_2012	WT	WT_1	120366	G	T	GC>TA	right	LGST	GCAGGGAAGCGAGTTACCACG
proofreading(+) MMR(+)	lee_2012	WT	WT_1	122177	G	A	GC>AT	right	LGST	GGCACTCTCCGCCCGGGCGAA
proofreading(+) MMR(+)	lee_2012	WT	WT_1	136363	A	G	AT>GC	right	LGST	AAATGATCAGATCCTGGTGAT
proofreading(+) MMR(+)	lee_2012	WT	WT_1	231608	G	T	GC>TA	right	LGST	CTTCAGTCTGGGCGTGGATGT
proofreading(+) MMR(+)	lee_2012	WT	WT_1	236978	T	G	AT>CG	right	LDST	CGAACCCGCGACCCCCTGCGT
proofreading(+) MMR(+)	lee_2012	WT	WT_1	378143	C	T	GC>AT	right	LDST	CAACATTATTGTTGTTGCGCC
proofreading(+) MMR(+)	lee_2012	WT	WT_1	390061	A	G	AT>GC	right	LGST	ATGTTGAAATACTGTGCTTTT
proofreading(+) MMR(+)	lee_2012	WT	WT_1	536913	C	T	GC>AT	right	LDST	TCGCCGCCCAGTTCATTCACC
proofreading(+) MMR(+)	lee_2012	WT	WT_1	652259	C	T	GC>AT	right	LDST	AATGCAAACTGTTTATTCTCG
proofreading(+) MMR(+)	lee_2012	WT	WT_1	692233	C	T	GC>AT	right	LDST	GCAGTTTCAGGAAGAATCGGA
proofreading(+) MMR(+)	lee_2012	WT	WT_1	700892	A	C	AT>CG	right	LGST	CGGCCAATAAAAATGCGCCCG
proofreading(+) MMR(+)	lee_2012	WT	WT_1	754692	A	C	AT>CG	right	LGST	GTCTACCACTAATAACTGTCC
proofreading(+) MMR(+)	lee_2012	WT	WT_1	785811	C	T	GC>AT	right	LDST	AATTGAGCATGGGCCAATCAC
proofreading(+) MMR(+)	lee_2012	WT	WT_1	816941	C	T	GC>AT	right	LDST	AGTTGACCCAGGTGCAGAGGC
proofreading(+) MMR(+)	lee_2012	WT	WT_1	859107	G	A	GC>AT	right	LGST	TGATTTGCATGTGACAATATA
proofreading(+) MMR(+)	lee_2012	WT	WT_1	885345	G	T	GC>TA	right	LGST	TCGTGTTTAAGAACTTTATCG
proofreading(+) MMR(+)	lee_2012	WT	WT_1	898081	C	G	GC>CG	right	LDST	TCATAATAATGGCGAGCGCCG
proofreading(+) MMR(+)	lee_2012	WT	WT_1	1019867	C	G	GC>CG	right	LDST	TGCTTTTGGTGGTTACCAGGT
proofreading(+) MMR(+)	lee_2012	WT	WT_1	1023844	C	T	GC>AT	right	LDST	CTGGAACAGCGCCTGGCTGTA
proofreading(+) MMR(+)	lee_2012	WT	WT_1	1044378	T	C	AT>GC	right	LDST	ATTGCTCCCGAGGTCCGCGGG
proofreading(+) MMR(+)	lee_2012	WT	WT_1	1068408	G	T	GC>TA	right	LGST	TATTGAATTTGCACTGTTTTG
proofreading(+) MMR(+)	lee_2012	WT	WT_1	1074798	C	T	GC>AT	right	LDST	GCGCAACGTCGCGCCTGTCAC
proofreading(+) MMR(+)	lee_2012	WT	WT_1	1102999	C	T	GC>AT	right	LDST	CGGATAAAAAGCTTATCCATT
proofreading(+) MMR(+)	lee_2012	WT	WT_1	1174008	G	T	GC>TA	right	LGST	AACATATGGGGGCATATCTCT
proofreading(+) MMR(+)	lee_2012	WT	WT_1	1189908	C	T	GC>AT	right	LDST	AACTCTATCCGGATGCGGAGC
proofreading(+) MMR(+)	lee_2012	WT	WT_1	1202189	T	C	AT>GC	right	LDST	TACATAATGTACCCAAGAGAA
proofreading(+) MMR(+)	lee_2012	WT	WT_1	1243658	A	T	AT>TA	right	LGST	TTCTCGTCAGATCGGAAAAAG
proofreading(+) MMR(+)	lee_2012	WT	WT_1	1336631	G	A	GC>AT	right	LGST	CCACAGACCTGGTTCTCACTG
proofreading(+) MMR(+)	lee_2012	WT	WT_1	1376047	C	T	GC>AT	right	LDST	CTGATTCTGTGTGCCGATTTT
proofreading(+) MMR(+)	lee_2012	WT	WT_1	1418284	G	A	GC>AT	right	LGST	GGTGCCTCCAGGTGACTGCAA
proofreading(+) MMR(+)	lee_2012	WT	WT_1	1426309	G	T	GC>TA	right	LGST	CGTACACTCTGTTACAGAGAT
proofreading(+) MMR(+)	lee_2012	WT	WT_1	1537848	A	T	AT>TA	right	LGST	GCCAGTTTCCAGTCCATCGCC
proofreading(+) MMR(+)	lee_2012	WT	WT_1	1544855	C	A	GC>TA	right	LDST	TCTATCAAAAGTTTAAGACTG
proofreading(+) MMR(+)	lee_2012	WT	WT_1	1560640	A	G	AT>GC	right	LGST	CGTCGCCGGGAAAAATATACG
proofreading(+) MMR(+)	lee_2012	WT	WT_1	1607662	T	A	AT>TA	right	LDST	GTGGTCGGGCAGCCATTGCAG
proofreading(+) MMR(+)	lee_2012	WT	WT_1	1611675	C	G	GC>CG	right	LDST	GGAGTCTGGCGTTCCCGCTGC
proofreading(+) MMR(+)	lee_2012	WT	WT_1	1704017	T	C	AT>GC	left	LGST	TAAACCCTTTACCGTGACACT
proofreading(+) MMR(+)	lee_2012	WT	WT_1	1775467	A	G	AT>GC	left	LDST	CGGCGGGAACACCCTCCCCGC
proofreading(+) MMR(+)	lee_2012	WT	WT_1	1803003	C	A	GC>TA	left	LGST	ATTGTTATAAGAATTGTGTCA
proofreading(+) MMR(+)	lee_2012	WT	WT_1	1841741	G	C	GC>CG	left	LDST	TTCATGCCTGGCACGTACCCG
proofreading(+) MMR(+)	lee_2012	WT	WT_1	1950094	T	C	AT>GC	left	LGST	CCCGCGCTAAAATCACCAGCC
proofreading(+) MMR(+)	lee_2012	WT	WT_1	1992092	T	G	AT>CG	left	LGST	TTGGTAGAGCACGACCTTGCC
proofreading(+) MMR(+)	lee_2012	WT	WT_1	2011434	C	G	GC>CG	left	LGST	TGATATTGAGGTTGTCTCTGC
proofreading(+) MMR(+)	lee_2012	WT	WT_1	2138477	C	A	GC>TA	left	LGST	TCATCAACAGGAAGCTTAAGC
proofreading(+) MMR(+)	lee_2012	WT	WT_1	2194900	A	T	AT>TA	left	LDST	TTTCAGCGAAATGTTGCAGGC
proofreading(+) MMR(+)	lee_2012	WT	WT_1	2229853	G	A	GC>AT	left	LDST	AATATGCTCCGCGCGGTAACC
proofreading(+) MMR(+)	lee_2012	WT	WT_1	2303705	T	C	AT>GC	left	LGST	ATATAAATATATTTATAACCA
proofreading(+) MMR(+)	lee_2012	WT	WT_1	2336333	G	A	GC>AT	left	LDST	TACGACGAATGCTGCCTTCAA
proofreading(+) MMR(+)	lee_2012	WT	WT_1	2343494	C	T	GC>AT	left	LGST	TTATACGATAGTAAATAACAC
proofreading(+) MMR(+)	lee_2012	WT	WT_1	2344392	A	G	AT>GC	left	LDST	TATAAGGTAAATTAACAAAAT
proofreading(+) MMR(+)	lee_2012	WT	WT_1	2357254	G	A	GC>AT	left	LDST	TCCCGCTGGTGGTGCCGTTGC
proofreading(+) MMR(+)	lee_2012	WT	WT_1	2399448	C	T	GC>AT	left	LGST	CATCAGCCCCGGTGAACGTTA
proofreading(+) MMR(+)	lee_2012	WT	WT_1	2477528	C	T	GC>AT	left	LGST	CCTTCGCCCTGGCGGCAGAGG
proofreading(+) MMR(+)	lee_2012	WT	WT_1	2487164	A	G	AT>GC	left	LDST	AACAACATTTACGATCACAAT
proofreading(+) MMR(+)	lee_2012	WT	WT_1	2493633	G	T	GC>TA	left	LDST	TTTACTTTGAGGAATATAAAA
proofreading(+) MMR(+)	lee_2012	WT	WT_1	2533294	G	A	GC>AT	left	LDST	CAAGAATATTGTGGTTATTCT
proofreading(+) MMR(+)	lee_2012	WT	WT_1	2560977	T	A	AT>TA	left	LGST	TTGACCCACCACTAACGGCAA
proofreading(+) MMR(+)	lee_2012	WT	WT_1	2564482	T	C	AT>GC	left	LGST	TGGGAGGTTAACACGCGTATT
proofreading(+) MMR(+)	lee_2012	WT	WT_1	2564495	G	T	GC>TA	left	LDST	ACCTCCCAATGGATTCTATGA
proofreading(+) MMR(+)	lee_2012	WT	WT_1	2643799	G	A	GC>AT	left	LDST	GGTGACTTTTGCTGCGCCGAC
proofreading(+) MMR(+)	lee_2012	WT	WT_1	2773832	C	T	GC>AT	left	LGST	TATTATTGCGGAAACTAATGG
proofreading(+) MMR(+)	lee_2012	WT	WT_1	2859878	T	C	AT>GC	left	LGST	GATTTTGGGGAAAAAAGAGAG
proofreading(+) MMR(+)	lee_2012	WT	WT_1	2934445	T	C	AT>GC	left	LGST	TAACCAAAGTAAAAGGCCGAT
proofreading(+) MMR(+)	lee_2012	WT	WT_1	2941161	T	G	AT>CG	left	LGST	GGCCAGCGGGAAATTTTCGGT
proofreading(+) MMR(+)	lee_2012	WT	WT_1	2943538	G	T	GC>TA	left	LDST	TTATGAAGCTGCACGAGAGAA
proofreading(+) MMR(+)	lee_2012	WT	WT_1	3010207	G	A	GC>AT	left	LDST	ATGTCCATACGCATTTCAATA
proofreading(+) MMR(+)	lee_2012	WT	WT_1	3145339	T	A	AT>TA	left	LGST	GGCATCCATCAGCTTGCCAAC
proofreading(+) MMR(+)	lee_2012	WT	WT_1	3158637	T	G	AT>CG	left	LGST	CACGGTGAAAATCGTTTTCAT
proofreading(+) MMR(+)	lee_2012	WT	WT_1	3220839	T	C	AT>GC	left	LGST	CATGGCCGCCAGCGCCTTACG
proofreading(+) MMR(+)	lee_2012	WT	WT_1	3305883	G	A	GC>AT	left	LDST	ACCAGTACACGAGTACAAAAG
proofreading(+) MMR(+)	lee_2012	WT	WT_1	3379398	C	T	GC>AT	left	LGST	CCATTAAACAGCATTGTGATG
proofreading(+) MMR(+)	lee_2012	WT	WT_1	3448329	C	A	GC>TA	left	LGST	GCGTTGTAGAGAAAGCGGTTC
proofreading(+) MMR(+)	lee_2012	WT	WT_1	3453128	C	A	GC>TA	left	LGST	CGCAAAGAGCGCTTCACTGTT
proofreading(+) MMR(+)	lee_2012	WT	WT_1	3453319	A	G	AT>GC	left	LDST	TACTCCTCAGACCCATTACGA
proofreading(+) MMR(+)	lee_2012	WT	WT_1	3754499	C	T	GC>AT	left	LGST	ATATAAATAAGGAAATTGCAC
proofreading(+) MMR(+)	lee_2012	WT	WT_1	3798798	G	A	GC>AT	left	LDST	TATTTCTATTGCTCGTGTACT
proofreading(+) MMR(+)	lee_2012	WT	WT_1	3915420	A	T	AT>TA	left	LDST	TCTTATTTCGATCAATGAATA
proofreading(+) MMR(+)	lee_2012	WT	WT_1	3952577	T	G	AT>CG	right	LDST	GAAGTGCCATAGTGCAGCGCG
proofreading(+) MMR(+)	lee_2012	WT	WT_1	4032162	G	A	GC>AT	right	LGST	CGTTTATGCCGCATGGTATCG
proofreading(+) MMR(+)	lee_2012	WT	WT_1	4032273	C	T	GC>AT	right	LDST	GAATACGGGTGCAGCGCAGGT
proofreading(+) MMR(+)	lee_2012	WT	WT_1	4077686	A	T	AT>TA	right	LGST	ACTGTATATTAATGCCGACAA
proofreading(+) MMR(+)	lee_2012	WT	WT_1	4184903	A	C	AT>CG	right	LGST	ACTGGTGAACAGTTCGAGCGT
proofreading(+) MMR(+)	lee_2012	WT	WT_1	4250782	A	T	AT>TA	right	LGST	AATATAGTAGATCTTGATTTA
proofreading(+) MMR(+)	lee_2012	WT	WT_1	4286731	A	G	AT>GC	right	LGST	CACATGCTCTACGCTGGTGAC
proofreading(+) MMR(+)	lee_2012	WT	WT_1	4382075	C	T	GC>AT	right	LDST	TGAGCAGGATGTCGTGGATTA
proofreading(+) MMR(+)	lee_2012	WT	WT_1	4444933	C	A	GC>TA	right	LDST	GACTGGAATCGATATCCAGGG
proofreading(+) MMR(+)	lee_2012	WT	WT_1	4468580	T	G	AT>CG	right	LDST	AAGCGCAAACAGCGCCGCTTC
proofreading(+) MMR(+)	lee_2012	WT	WT_1	4537460	C	T	GC>AT	right	LDST	AACAATTAGCGAGATTTGCGC
proofreading(+) MMR(+)	lee_2012	WT	WT_1	4590960	G	A	GC>AT	right	LGST	GGCGAGAACCGGACCCACCAG
proofreading(+) MMR(+)	lee_2012	WT	WT_1	4604368	G	T	GC>TA	right	LGST	AGAAGTGAGCGCAGAGAGGGA
proofreading(+) MMR(+)	lee_2012	WT	WT_2	60747	G	C	GC>CG	right	LGST	ATACGTACCGGCGTCGGTGGC
proofreading(+) MMR(+)	lee_2012	WT	WT_2	60965	A	G	AT>GC	right	LGST	CGCCAGCGCCACTTCACGATC
proofreading(+) MMR(+)	lee_2012	WT	WT_2	77036	A	C	AT>CG	right	LGST	GATCGATACGATCCTGCTCCA
proofreading(+) MMR(+)	lee_2012	WT	WT_2	80680	T	G	AT>CG	right	LDST	GCTACCATGGATCACAACGTC
proofreading(+) MMR(+)	lee_2012	WT	WT_2	146593	G	A	GC>AT	right	LGST	TACCGGCTGCGTCAAGAAAAT
proofreading(+) MMR(+)	lee_2012	WT	WT_2	160881	C	G	GC>CG	right	LDST	CGCAACTATTGTCAGAAGCTC
proofreading(+) MMR(+)	lee_2012	WT	WT_2	182689	A	C	AT>CG	right	LGST	GGTGTGCGGCAGGGGATTAAT
proofreading(+) MMR(+)	lee_2012	WT	WT_2	186442	C	T	GC>AT	right	LDST	AAGTGTTCACGACGCACAAAT
proofreading(+) MMR(+)	lee_2012	WT	WT_2	220368	C	T	GC>AT	right	LDST	CACCGCAACTGCCGCGTTCTC
proofreading(+) MMR(+)	lee_2012	WT	WT_2	231655	A	C	AT>CG	right	LGST	GCGATCAGATAGCTCACCACA
proofreading(+) MMR(+)	lee_2012	WT	WT_2	246540	A	G	AT>GC	right	LGST	TTCAGCTTGAATTGTAGCTCA
proofreading(+) MMR(+)	lee_2012	WT	WT_2	251974	C	A	GC>TA	right	LDST	ATGCACACCAGAATATACATA
proofreading(+) MMR(+)	lee_2012	WT	WT_2	256366	G	A	GC>AT	right	LGST	TTGATATCCCGCAAGATACCT
proofreading(+) MMR(+)	lee_2012	WT	WT_2	345266	T	G	AT>CG	right	LDST	TACAGAAAAGACCCCACACAA
proofreading(+) MMR(+)	lee_2012	WT	WT_2	387421	T	G	AT>CG	right	LDST	AAAATCGCTAAATAGATCAGT
proofreading(+) MMR(+)	lee_2012	WT	WT_2	397254	G	C	GC>CG	right	LGST	GGAGAATATGGGCGTCAGTTT
proofreading(+) MMR(+)	lee_2012	WT	WT_2	471878	C	T	GC>AT	right	LDST	GCCACGCCCTGGCGCAGCGCG
proofreading(+) MMR(+)	lee_2012	WT	WT_2	527641	A	G	AT>GC	right	LGST	CTGTAATGAGACAGCTGTTTA
proofreading(+) MMR(+)	lee_2012	WT	WT_2	538322	G	A	GC>AT	right	LGST	TCCTGTTCCTGGTGGTGATTA
proofreading(+) MMR(+)	lee_2012	WT	WT_2	540819	C	T	GC>AT	right	LDST	CACCAAGGGTGATAGTAAGGA
proofreading(+) MMR(+)	lee_2012	WT	WT_2	557996	C	T	GC>AT	right	LDST	AAATTACCAGGCTGAAAATTC
proofreading(+) MMR(+)	lee_2012	WT	WT_2	618340	A	G	AT>GC	right	LGST	AAATTGATTTACTTAATCTAA
proofreading(+) MMR(+)	lee_2012	WT	WT_2	647581	G	T	GC>TA	right	LGST	GCAGACGGCTGCGCTTTGTTC
proofreading(+) MMR(+)	lee_2012	WT	WT_2	666724	C	T	GC>AT	right	LDST	CATGGGTACAGCCGCATGAAC
proofreading(+) MMR(+)	lee_2012	WT	WT_2	731211	T	C	AT>GC	right	LDST	CGGAACAGTCAGTGAAGCTCA
proofreading(+) MMR(+)	lee_2012	WT	WT_2	736890	A	G	AT>GC	right	LGST	CCTGGAAAGTAGAGCATAAAT
proofreading(+) MMR(+)	lee_2012	WT	WT_2	775203	T	G	AT>CG	right	LDST	TGATAAGTTTAACCAGAAGGC
proofreading(+) MMR(+)	lee_2012	WT	WT_2	783572	G	C	GC>CG	right	LGST	TTTTTGACCCGCGTGGCAGTC
proofreading(+) MMR(+)	lee_2012	WT	WT_2	891200	A	G	AT>GC	right	LGST	CCAACCATTGAACTTATTTGT
proofreading(+) MMR(+)	lee_2012	WT	WT_2	899736	G	A	GC>AT	right	LGST	CTACAAAAGCGTGCAAATTCA
proofreading(+) MMR(+)	lee_2012	WT	WT_2	907352	C	A	GC>TA	right	LDST	GGGCTACGACGCTCAGGCCTT
proofreading(+) MMR(+)	lee_2012	WT	WT_2	987913	T	C	AT>GC	right	LDST	GTGGTTAAAAACTATCCGAAA
proofreading(+) MMR(+)	lee_2012	WT	WT_2	991303	A	C	AT>CG	right	LGST	GTGGGCGATGACCTCGCTGAA
proofreading(+) MMR(+)	lee_2012	WT	WT_2	1055281	A	G	AT>GC	right	LGST	TCGCTACTAAACTGCGCGAAC
proofreading(+) MMR(+)	lee_2012	WT	WT_2	1084194	C	T	GC>AT	right	LDST	ACTGAATCAAGCGTACTGCCT
proofreading(+) MMR(+)	lee_2012	WT	WT_2	1103787	T	C	AT>GC	right	LDST	TTTAGTTCATACCAAAGTATT
proofreading(+) MMR(+)	lee_2012	WT	WT_2	1128212	C	G	GC>CG	right	LDST	GCTGGTCAGGGCAAATTTGTC
proofreading(+) MMR(+)	lee_2012	WT	WT_2	1187137	A	G	AT>GC	right	LGST	CGAAGAACCAATACCCGCTAT
proofreading(+) MMR(+)	lee_2012	WT	WT_2	1223219	A	C	AT>CG	right	LGST	CAATGTTGTAAAGGTAAGATA
proofreading(+) MMR(+)	lee_2012	WT	WT_2	1303760	T	G	AT>CG	right	LDST	GCATTAAACAAAATGGTTAAA
proofreading(+) MMR(+)	lee_2012	WT	WT_2	1312993	T	C	AT>GC	right	LDST	GTACTGGCGAACACCTTGAGC
proofreading(+) MMR(+)	lee_2012	WT	WT_2	1395369	A	T	AT>TA	right	LGST	CGGTGAACGGATCCAGTCGCC
proofreading(+) MMR(+)	lee_2012	WT	WT_2	1437658	C	T	GC>AT	right	LDST	GATTTCTCTCGGCGCGCAGCT
proofreading(+) MMR(+)	lee_2012	WT	WT_2	1524299	T	A	AT>TA	right	LDST	TTTGTTTCACACTGACATACA
proofreading(+) MMR(+)	lee_2012	WT	WT_2	1549751	C	T	GC>AT	right	LDST	GTTGATATCCGCCGAAGCACG
proofreading(+) MMR(+)	lee_2012	WT	WT_2	1607662	T	A	AT>TA	right	LDST	GTGGTCGGGCAGCCATTGCAG
proofreading(+) MMR(+)	lee_2012	WT	WT_2	1644703	G	A	GC>AT	left	LDST	CTCTTTCAATGCCTGTAATGA
proofreading(+) MMR(+)	lee_2012	WT	WT_2	1667776	G	A	GC>AT	left	LDST	TTTCGAGGCAGCCGTGATTCC
proofreading(+) MMR(+)	lee_2012	WT	WT_2	1668380	T	C	AT>GC	left	LGST	CTGGTGCAAGAGCTGGAAATC
proofreading(+) MMR(+)	lee_2012	WT	WT_2	1683591	G	A	GC>AT	left	LDST	CTGGAGATGAGCGATAACCTG
proofreading(+) MMR(+)	lee_2012	WT	WT_2	1697185	T	C	AT>GC	left	LGST	CAGCCAAATCACGGCTATTGG
proofreading(+) MMR(+)	lee_2012	WT	WT_2	1704766	T	G	AT>CG	left	LGST	CACCAACAACATCGAACAAGA
proofreading(+) MMR(+)	lee_2012	WT	WT_2	1720848	G	A	GC>AT	left	LDST	TAATTAGCTTGCTAAGATATT
proofreading(+) MMR(+)	lee_2012	WT	WT_2	1774650	G	A	GC>AT	left	LDST	GGGGTTCGGTGCCTGACAGGC
proofreading(+) MMR(+)	lee_2012	WT	WT_2	1777412	G	C	GC>CG	left	LDST	CCAAATGCTGGCGCTGATGGA
proofreading(+) MMR(+)	lee_2012	WT	WT_2	1790407	G	T	GC>TA	left	LDST	AAGCTGTAACGCCCTTGATGA
proofreading(+) MMR(+)	lee_2012	WT	WT_2	1793954	G	A	GC>AT	left	LDST	GATCGACCCAGGCTTTCTGAA
proofreading(+) MMR(+)	lee_2012	WT	WT_2	1844553	C	A	GC>TA	left	LGST	TAAAGGTATTGAGCCGCTCAG
proofreading(+) MMR(+)	lee_2012	WT	WT_2	1857521	A	G	AT>GC	left	LDST	CCATACTCCGACCATGATCCC
proofreading(+) MMR(+)	lee_2012	WT	WT_2	1858386	G	A	GC>AT	left	LDST	GGCTCCACCAGCGCCCCTTCC
proofreading(+) MMR(+)	lee_2012	WT	WT_2	1884040	A	C	AT>CG	left	LDST	CCGCGGTCGTAAGATTAAAGA
proofreading(+) MMR(+)	lee_2012	WT	WT_2	1902092	G	A	GC>AT	left	LDST	GGGCTGCAGAGCAGTTGCTTA
proofreading(+) MMR(+)	lee_2012	WT	WT_2	1944195	G	C	GC>CG	left	LDST	AAGCAGGCCAGCTAATCTATC
proofreading(+) MMR(+)	lee_2012	WT	WT_2	1976589	A	C	AT>CG	left	LDST	CGCGTGAACGACCCCCATTAC
proofreading(+) MMR(+)	lee_2012	WT	WT_2	2059915	T	C	AT>GC	left	LGST	GGCTCCTCTGACTGGACTCGA
proofreading(+) MMR(+)	lee_2012	WT	WT_2	2071909	A	C	AT>CG	left	LDST	CAGAGAGTGAACCCCGGTGGA
proofreading(+) MMR(+)	lee_2012	WT	WT_2	2075108	T	G	AT>CG	left	LGST	GCAGGGGAACAGCCAGCAGAC
proofreading(+) MMR(+)	lee_2012	WT	WT_2	2087224	C	T	GC>AT	left	LGST	TTTCATCAGCGTCGGTTATTT
proofreading(+) MMR(+)	lee_2012	WT	WT_2	2112915	A	T	AT>TA	left	LDST	CATAGCGTTCAGAATCAGAAA
proofreading(+) MMR(+)	lee_2012	WT	WT_2	2156415	G	A	GC>AT	left	LDST	CACTTTCGCGGTTATGGTGTT
proofreading(+) MMR(+)	lee_2012	WT	WT_2	2188211	C	T	GC>AT	left	LGST	CTATGAGCCCGTCGGATATTA
proofreading(+) MMR(+)	lee_2012	WT	WT_2	2233674	A	C	AT>CG	left	LDST	AAGCATGGAAAGGCTGGCGCG
proofreading(+) MMR(+)	lee_2012	WT	WT_2	2314717	G	T	GC>TA	left	LDST	TTATTCAGGCGACGATCAATA
proofreading(+) MMR(+)	lee_2012	WT	WT_2	2336333	G	A	GC>AT	left	LDST	TACGACGAATGCTGCCTTCAA
proofreading(+) MMR(+)	lee_2012	WT	WT_2	2378675	G	C	GC>CG	left	LDST	ACGGTTTGTCGTCCTGCCACC
proofreading(+) MMR(+)	lee_2012	WT	WT_2	2413947	G	T	GC>TA	left	LDST	TATGCCGGAAGAGTCTTACCT
proofreading(+) MMR(+)	lee_2012	WT	WT_2	2444884	C	T	GC>AT	left	LGST	GCGCGCATGGGTTCACGACTG
proofreading(+) MMR(+)	lee_2012	WT	WT_2	2480366	G	C	GC>CG	left	LDST	TTCGGCACTGGCGGGTATGGC
proofreading(+) MMR(+)	lee_2012	WT	WT_2	2599287	G	A	GC>AT	left	LDST	CTTTGATTCCGATAATATTTT
proofreading(+) MMR(+)	lee_2012	WT	WT_2	2631804	T	G	AT>CG	left	LGST	CCGTAACCGCAATGCTGCTGC
proofreading(+) MMR(+)	lee_2012	WT	WT_2	2643425	C	A	GC>TA	left	LGST	CCACGTTAACGACGGCACTGA
proofreading(+) MMR(+)	lee_2012	WT	WT_2	2651600	G	A	GC>AT	left	LDST	TCCGCCATCTGCAGCAGTTTG
proofreading(+) MMR(+)	lee_2012	WT	WT_2	2655718	G	T	GC>TA	left	LDST	CGACTTCATCGAGTCCATAAA
proofreading(+) MMR(+)	lee_2012	WT	WT_2	2722694	A	C	AT>CG	left	LDST	TGCACAGAGGACCCTTCAATG
proofreading(+) MMR(+)	lee_2012	WT	WT_2	2797560	T	C	AT>GC	left	LGST	GCGTGCGATTAATTCTTGTGC
proofreading(+) MMR(+)	lee_2012	WT	WT_2	2818559	T	C	AT>GC	left	LGST	TCCCCGCCTCACCGCCATTTG
proofreading(+) MMR(+)	lee_2012	WT	WT_2	2838353	T	C	AT>GC	left	LGST	AAATTATTGGACGGCTGATTT
proofreading(+) MMR(+)	lee_2012	WT	WT_2	2858340	G	A	GC>AT	left	LDST	ACACACCGCCGGTGCTGGTAC
proofreading(+) MMR(+)	lee_2012	WT	WT_2	2874408	A	G	AT>GC	left	LDST	ACATCCACCGACGCGCTCTGC
proofreading(+) MMR(+)	lee_2012	WT	WT_2	2881876	A	G	AT>GC	left	LDST	CTAATGTCTTATCGATGATTT
proofreading(+) MMR(+)	lee_2012	WT	WT_2	2911100	T	G	AT>CG	left	LGST	AAGATAAGGAAGTCTGGTAAT
proofreading(+) MMR(+)	lee_2012	WT	WT_2	2963449	A	T	AT>TA	left	LDST	TTCGCATCCCACTGCACAATG
proofreading(+) MMR(+)	lee_2012	WT	WT_2	2995109	T	C	AT>GC	left	LGST	TAAAGCATTTACACTCAGGAT
proofreading(+) MMR(+)	lee_2012	WT	WT_2	2995881	C	G	GC>CG	left	LGST	AAAATTCAGAGTATTGAGGAA
proofreading(+) MMR(+)	lee_2012	WT	WT_2	3005713	G	A	GC>AT	left	LDST	CAAAACGCTGGCAAGCATTCT
proofreading(+) MMR(+)	lee_2012	WT	WT_2	3027181	T	C	AT>GC	left	LGST	ATTTTAAAATAATTATCCAGC
proofreading(+) MMR(+)	lee_2012	WT	WT_2	3080086	A	C	AT>CG	left	LDST	ACGGGAGAGGATCAGTGCGGT
proofreading(+) MMR(+)	lee_2012	WT	WT_2	3127624	A	C	AT>CG	left	LDST	GGCCTGGGAGATCGCCAGGTT
proofreading(+) MMR(+)	lee_2012	WT	WT_2	3156246	G	A	GC>AT	left	LDST	TGAAAAACGCGATACCAAGCG
proofreading(+) MMR(+)	lee_2012	WT	WT_2	3257534	A	C	AT>CG	left	LDST	TCAGTACCAGACCATAAAAGG
proofreading(+) MMR(+)	lee_2012	WT	WT_2	3267216	A	G	AT>GC	left	LDST	AAGTTAAAGTATAAAAATCAG
proofreading(+) MMR(+)	lee_2012	WT	WT_2	3274189	A	C	AT>CG	left	LDST	GATGTAATGCAGTTTGGGTCC
proofreading(+) MMR(+)	lee_2012	WT	WT_2	3370853	G	A	GC>AT	left	LDST	ACCACCGCACGCGTGGCTTGC
proofreading(+) MMR(+)	lee_2012	WT	WT_2	3373934	G	C	GC>CG	left	LDST	ATGAAGATTGGGTTACCGGGG
proofreading(+) MMR(+)	lee_2012	WT	WT_2	3405152	A	T	AT>TA	left	LDST	AATTGCTACGAAATCGTTATA
proofreading(+) MMR(+)	lee_2012	WT	WT_2	3405174	C	T	GC>AT	left	LGST	CAGGGAGGACGAGGTCGCACA
proofreading(+) MMR(+)	lee_2012	WT	WT_2	3422197	G	A	GC>AT	left	LDST	TAATTCCTGGGCTGGTAAATA
proofreading(+) MMR(+)	lee_2012	WT	WT_2	3428952	A	G	AT>GC	left	LDST	GGCGTATATTACGCTTTCCTC
proofreading(+) MMR(+)	lee_2012	WT	WT_2	3431799	A	G	AT>GC	left	LDST	AACTTTGACGATATGTCCATC
proofreading(+) MMR(+)	lee_2012	WT	WT_2	3443684	A	G	AT>GC	left	LDST	TATTCGGCAGACCGGTAGCAA
proofreading(+) MMR(+)	lee_2012	WT	WT_2	3452112	G	T	GC>TA	left	LDST	TGGCGCCACGGTTTTTTACCG
proofreading(+) MMR(+)	lee_2012	WT	WT_2	3452201	T	A	AT>TA	left	LGST	GCGCTGGTTCACCAGGTTGTT
proofreading(+) MMR(+)	lee_2012	WT	WT_2	3489427	T	C	AT>GC	left	LGST	GGATATTCTGACCTCTGCGAA
proofreading(+) MMR(+)	lee_2012	WT	WT_2	3501155	G	A	GC>AT	left	LDST	ACCGATTCCCGGCCTTATCTG
proofreading(+) MMR(+)	lee_2012	WT	WT_2	3508579	A	C	AT>CG	left	LDST	AACCCGTCGGATCAAAACTCA
proofreading(+) MMR(+)	lee_2012	WT	WT_2	3521189	C	T	GC>AT	left	LGST	GCGCGCAACTGGTTTCCTGGC
proofreading(+) MMR(+)	lee_2012	WT	WT_2	3521546	G	A	GC>AT	left	LDST	GATGCATCCTGGCGGAGTGAC
proofreading(+) MMR(+)	lee_2012	WT	WT_2	3589961	T	G	AT>CG	left	LGST	GATCGCGGTGATCCTCTTCCC
proofreading(+) MMR(+)	lee_2012	WT	WT_2	3622839	A	G	AT>GC	left	LDST	TGCAGGGGCGATATATCACTC
proofreading(+) MMR(+)	lee_2012	WT	WT_2	3680902	G	A	GC>AT	left	LDST	TTGCTGTTCAGCTTGTCGTTT
proofreading(+) MMR(+)	lee_2012	WT	WT_2	3706036	G	A	GC>AT	left	LDST	ATTTTCGTAGGCCTGATAAGC
proofreading(+) MMR(+)	lee_2012	WT	WT_2	3835609	G	T	GC>TA	left	LDST	AGATCATTTTGCCGTTCATAC
proofreading(+) MMR(+)	lee_2012	WT	WT_2	3946622	G	T	GC>TA	right	LGST	CGCCGAAGATGTTTTGGCGGA
proofreading(+) MMR(+)	lee_2012	WT	WT_2	3993927	T	C	AT>GC	right	LDST	TACCTTTGAGAATGGCAGCAA
proofreading(+) MMR(+)	lee_2012	WT	WT_2	4079115	C	T	GC>AT	right	LDST	TTATCGCCCAGGATGAATTAT
proofreading(+) MMR(+)	lee_2012	WT	WT_2	4092415	G	A	GC>AT	right	LGST	GCAAGCACCTGGTCGGTATCG
proofreading(+) MMR(+)	lee_2012	WT	WT_2	4201629	T	C	AT>GC	right	LDST	TGGCGATGGGATCGACATCTG
proofreading(+) MMR(+)	lee_2012	WT	WT_2	4329664	A	C	AT>CG	right	LGST	CAAAAAATGGATCACCGCCAG
proofreading(+) MMR(+)	lee_2012	WT	WT_2	4392464	C	G	GC>CG	right	LDST	CGCTTGGGTGGTCTGTGCTTT
proofreading(+) MMR(+)	lee_2012	WT	WT_2	4413787	G	A	GC>AT	right	LGST	CGAGCAATGGGTGGAGCCGTT
proofreading(+) MMR(+)	lee_2012	WT	WT_2	4419688	A	G	AT>GC	right	LGST	ATTAATCCTGACACTATTTTT
proofreading(+) MMR(+)	lee_2012	WT	WT_2	4433289	C	T	GC>AT	right	LDST	TATGCTGGCGGATTCTGACGT
proofreading(+) MMR(+)	lee_2012	WT	WT_2	4435887	C	T	GC>AT	right	LDST	GGCACATTCCGGGCTATCTGC
proofreading(+) MMR(+)	lee_2012	WT	WT_2	4453804	G	T	GC>TA	right	LGST	TTACTGGCGTGTTTCTGGCAA
proofreading(+) MMR(+)	lee_2012	WT	WT_2	4483205	T	A	AT>TA	right	LDST	CGAAAACCGCAGACGGTAAAG
proofreading(+) MMR(+)	lee_2012	WT	WT_2	4504314	C	A	GC>TA	right	LDST	AATGAAAATTGCCCACATCAT
proofreading(+) MMR(+)	lee_2012	WT	WT_2	4517667	G	A	GC>AT	right	LGST	CATACCAGTGGGAAGCTGAAC
proofreading(+) MMR(+)	lee_2012	WT	WT_2	4524575	T	G	AT>CG	right	LDST	TCAGGACTTAACCCCGGAAAC
proofreading(+) MMR(+)	lee_2012	WT	WT_2	4582864	C	T	GC>AT	right	LDST	CTGAAATCCCGCATCGGCCAG
proofreading(+) MMR(+)	lee_2012	WT	WT_2	4614394	T	G	AT>CG	right	LDST	TTGTGCGCCAACTGCCGGATG
proofreading(+) MMR(+)	Long_2016	WT	WT_4	2947372	G	A	GC>AT	left	LDST	GCGGAGTATAGTGCGCATCCA
proofreading(+) MMR(+)	Long_2016	WT	WT_4	506061	C	G	GC>CG	right	LDST	CCCCATATTGGTCTGTACAAA
proofreading(+) MMR(+)	Long_2016	WT	WT_4	960217	T	C	AT>GC	right	LDST	TGTATCAACAACTTACATTGA
proofreading(+) MMR(+)	Long_2016	WT	WT_4	3227887	G	T	GC>TA	left	LDST	AAGCACGTCCGGCAGAACATG
proofreading(+) MMR(+)	Long_2016	WT	WT_4	1651554	G	A	GC>AT	left	LDST	ATCCACAGGTGAACTACGCTC
proofreading(+) MMR(+)	Long_2016	WT	WT_4	1856360	A	G	AT>GC	left	LDST	CAGATAATCGACATAACTCAA
proofreading(+) MMR(+)	Long_2016	WT	WT_4	3443976	A	T	AT>TA	left	LDST	AATACCAGGGATCGGAATAAA
proofreading(+) MMR(+)	Long_2016	WT	WT_4	4478336	C	T	GC>AT	right	LDST	TTAATTCATTGAGGCGTTAGC
proofreading(+) MMR(+)	Long_2016	WT	WT_4	2725428	A	C	AT>CG	left	LDST	ATAACCAGCGATCCGAAACAC
proofreading(+) MMR(+)	Long_2016	WT	WT_4	2936204	G	A	GC>AT	left	LDST	AAGTCCAGGCGGTGGATATGA
proofreading(+) MMR(+)	Long_2016	WT	WT_4	2691520	T	C	AT>GC	left	LGST	TTCTGGCGACACTTAACTCAT
proofreading(+) MMR(+)	Long_2016	WT	WT_4	3504535	G	A	GC>AT	left	LDST	TGAGATTTACGTCGAAGGAAG
proofreading(+) MMR(+)	Long_2016	WT	WT_4	4312246	C	T	GC>AT	right	LDST	TTATTAGGTCGTAATGCCTCG
proofreading(+) MMR(+)	Long_2016	WT	WT_4	223759	C	T	GC>AT	right	LDST	AAAGTTTGATGCTCAAAGAAT
proofreading(+) MMR(+)	Long_2016	WT	WT_4	1813315	A	T	AT>TA	left	LDST	ATAGCAATAGATCGTCAAAGG
proofreading(+) MMR(+)	Long_2016	WT	WT_4	4351051	T	A	AT>TA	right	LDST	TGGTTAAGGTACTGAAAAAAA
proofreading(+) MMR(+)	Long_2016	WT	WT_4	246626	A	C	AT>CG	right	LGST	TATATATGTTAATTTTATAAT
proofreading(+) MMR(+)	Long_2016	WT	WT_4	4534809	T	G	AT>CG	right	LDST	CTTTTTCCAGACCCATTTATT
proofreading(+) MMR(+)	Long_2016	WT	WT_4	1692869	T	G	AT>CG	left	LGST	AAATAATCAGAACATCAAAGG
proofreading(+) MMR(+)	Long_2016	WT	WT_4	4251130	A	G	AT>GC	right	LGST	GAAATTGGGGATTGCAATTTT
proofreading(+) MMR(+)	Long_2016	WT	WT_4	175372	T	G	AT>CG	right	LDST	AAACATCGCCAGCACCGCCGA
proofreading(+) MMR(+)	Long_2016	WT	WT_4	1720814	G	A	GC>AT	left	LDST	AGAACCTAGTGGCGATTCCAA
proofreading(+) MMR(+)	Long_2016	WT	WT_4	3844169	C	A	GC>TA	left	LGST	CAAAGCCGGAGCATCAGTGTA
proofreading(+) MMR(+)	Long_2016	WT	WT_4	4260293	A	G	AT>GC	right	LGST	TAAGGAGGACACGGTACGACA
proofreading(+) MMR(+)	Long_2016	WT	WT_4	4171648	A	C	AT>CG	right	LGST	GCCTGGCGGCAGTAGCGCGGT
proofreading(+) MMR(+)	Long_2016	WT	WT_4	3423784	G	A	GC>AT	left	LDST	ACGGCCGCCAGGCAAATTCTG
proofreading(+) MMR(+)	Long_2016	WT	WT_4	2196164	A	T	AT>TA	left	LDST	GCTTACCCGGATCCGCAGGCA
proofreading(+) MMR(+)	Long_2016	WT	WT_4	1525774	A	C	AT>CG	right	LGST	ACAAGCCACAAATTAAATAAA
proofreading(+) MMR(+)	Long_2016	WT	WT_4	2108682	A	C	AT>CG	left	LDST	AAAAAGCACCACCAATCAAAC
proofreading(+) MMR(+)	Long_2016	WT	WT_4	3460841	G	A	GC>AT	left	LDST	GGGCAGCTCGGCACATTAATG
proofreading(+) MMR(+)	Long_2016	WT	WT_4	3541708	G	T	GC>TA	left	LDST	CCTGCGGCGCGCGTCTGGCTA
proofreading(+) MMR(+)	Long_2016	WT	WT_4	4069690	T	C	AT>GC	right	LDST	GTGGGAAATGACCATTACCCA
proofreading(+) MMR(+)	Long_2016	WT	WT_4	800299	C	T	GC>AT	right	LDST	TTATCATCGTGGTATGGTGAC
proofreading(+) MMR(+)	Long_2016	WT	WT_4	2987685	T	C	AT>GC	left	LGST	CTTCTACCACACCACGATTAA
proofreading(+) MMR(+)	Long_2016	WT	WT_4	3502273	G	C	GC>CG	left	LDST	CTATTACGGTGGTCTGGTGGA
proofreading(+) MMR(+)	Long_2016	WT	WT_4	3669638	T	G	AT>CG	left	LGST	ATCGACTTCGATCATCAGTTC
proofreading(+) MMR(+)	Long_2016	WT	WT_4	768980	A	G	AT>GC	right	LGST	GATCTTAAAAAATCATGCCCA
proofreading(+) MMR(+)	Long_2016	WT	WT_4	1815593	C	T	GC>AT	left	LGST	GACGTCCGGAGGTGGGGTGAT
proofreading(+) MMR(+)	Long_2016	WT	WT_4	3268796	C	T	GC>AT	left	LGST	TCTTTTAATGGGCAATTAATA
proofreading(+) MMR(+)	Long_2016	WT	WT_4	291457	T	G	AT>CG	right	LDST	CTCGATCCGCAACCTTATCGG
proofreading(+) MMR(+)	Long_2016	WT	WT_4	2969654	A	G	AT>GC	left	LDST	TAATCAAGGTATCATGACATG
proofreading(+) MMR(+)	Long_2016	WT	WT_4	1968302	A	G	AT>GC	left	LDST	TTTTTCGAGGAAATCCAGTCC
proofreading(+) MMR(+)	Long_2016	WT	WT_4	3029025	G	A	GC>AT	left	LDST	CGATGCCTTCGTATCAAACAG
proofreading(+) MMR(+)	Long_2016	WT	WT_4	599535	C	T	GC>AT	right	LDST	GTTCGGCAATGCCCCGGCGCA
proofreading(+) MMR(+)	Long_2016	WT	WT_4	1751449	G	A	GC>AT	left	LDST	TCAAACAAGCGATATCCGCGT
proofreading(+) MMR(+)	Long_2016	WT	WT_4	2969316	G	T	GC>TA	left	LDST	TCTCATTTACGGGTTGGCGAA
proofreading(+) MMR(+)	Long_2016	WT	WT_4	521821	T	A	AT>TA	right	LDST	CACCAGCAGCAGTGCCAGCAG
proofreading(+) MMR(+)	Long_2016	WT	WT_4	1593525	A	C	AT>CG	right	LGST	CTGCTTGCCGACCCCTGAGAA
proofreading(+) MMR(+)	Long_2016	WT	WT_4	4168529	A	C	AT>CG	right	LGST	TTTGCTCTTTAAAAATCTGGA
proofreading(+) MMR(+)	Long_2016	WT	WT_4	2821727	G	T	GC>TA	left	LDST	AGCTGAAGTTGCCCAGCATTT
proofreading(+) MMR(+)	Long_2016	WT	WT_4	1687983	G	A	GC>AT	left	LDST	GACACCGCGCGCCAGCGCCGC
proofreading(+) MMR(+)	Long_2016	WT	WT_4	3874376	T	G	AT>CG	left	LGST	AATCAGAAGCAGGCGTCACGC
proofreading(+) MMR(+)	Long_2016	WT	WT_4	4040661	G	A	GC>AT	right	LGST	GGCTCAGTCGGAAGACTGGGC
proofreading(+) MMR(+)	Long_2016	WT	WT_4	220809	A	T	AT>TA	right	LGST	GCTGTTCGGCACCAACAATCA
proofreading(+) MMR(+)	Long_2016	WT	WT_4	1665342	G	A	GC>AT	left	LDST	TATCGCAACAGTCGTCGGTAT
proofreading(+) MMR(+)	Long_2016	WT	WT_4	4143862	T	C	AT>GC	right	LDST	GTTGACGCGCACGATGGTCTT
proofreading(+) MMR(+)	Long_2016	WT	WT_4	2976376	T	C	AT>GC	left	LGST	TCCCAGAGGTATTGATAGGTG
proofreading(+) MMR(+)	Long_2016	WT	WT_4	3264003	G	A	GC>AT	left	LDST	AGACCTTCCAGCGTTCCCAGA
proofreading(+) MMR(+)	Long_2016	WT	WT_4	1757559	G	T	GC>TA	left	LDST	GCTGAGCAACGACGTGAACGC
proofreading(+) MMR(+)	Long_2016	WT	WT_4	2062705	A	T	AT>TA	left	LDST	AGACGAATACAGCCCTGACTT
proofreading(+) MMR(+)	Long_2016	WT	WT_4	3074709	T	A	AT>TA	left	LGST	AGTAACGACCACCTTAAAGGA
proofreading(+) MMR(+)	Long_2016	WT	WT_4	3933874	A	C	AT>CG	right	LGST	GGGCCGCGTGATGGCGCTGGT
proofreading(+) MMR(+)	Long_2016	WT	WT_4	4526997	C	G	GC>CG	right	LDST	ACAGCAACTGGCAGCAGCTGG
proofreading(+) MMR(+)	Long_2016	WT	WT_4	158546	A	G	AT>GC	right	LGST	GTTACCAATCAGACGGATAAC
proofreading(+) MMR(+)	Long_2016	WT	WT_4	286026	A	T	AT>TA	right	LGST	TTTGAGGTGCAGCCGGGCTCG
proofreading(+) MMR(+)	Long_2016	WT	WT_4	1668767	G	C	GC>CG	left	LDST	TGATGTTTCGGCCAGACCAAC
proofreading(+) MMR(+)	Long_2016	WT	WT_4	72956	A	T	AT>TA	right	LGST	CAATCACGGTAAACAGCAGAA
proofreading(+) MMR(+)	Long_2016	WT	WT_4	1904072	G	A	GC>AT	left	LDST	GAACAACGAAGCTCGTAAACA
proofreading(+) MMR(+)	Long_2016	WT	WT_4	3941570	A	G	AT>GC	right	LGST	TCTCCTGAGAACTCCGGCAGA
proofreading(+) MMR(+)	Long_2016	WT	WT_4	4432016	T	C	AT>GC	right	LDST	CATTTAAAATACATCTTATCT
proofreading(+) MMR(+)	Long_2016	WT	WT_4	4451238	G	A	GC>AT	right	LGST	TGTATACCACGCCGATCGCGG
proofreading(+) MMR(+)	Long_2016	WT	WT_4	2188968	G	A	GC>AT	left	LDST	TGAAACACTGGCTCCAGCCTG
proofreading(+) MMR(+)	Long_2016	WT	WT_4	2731291	G	A	GC>AT	left	LDST	CTGATAAATTGTTAAAGAGCA
proofreading(+) MMR(+)	Long_2016	WT	WT_4	4071379	C	T	GC>AT	right	LDST	CCGTCACAACGGGTCACCCGG
proofreading(+) MMR(+)	Long_2016	WT	WT_4	538570	C	A	GC>TA	right	LDST	AACCAGTACCGCAAAGAACGA
proofreading(+) MMR(+)	Long_2016	WT	WT_4	156086	T	A	AT>TA	right	LDST	TATAAAAGCGATCAAAAAAGT
proofreading(+) MMR(+)	Long_2016	WT	WT_4	634013	C	T	GC>AT	right	LDST	TGGTTGCAGTGCCATACGCTT
proofreading(+) MMR(+)	Long_2016	WT	WT_4	865084	T	G	AT>CG	right	LDST	CAACCGGCAAATCATTCTGCG
proofreading(+) MMR(+)	Long_2016	WT	WT_4	1809721	C	T	GC>AT	left	LGST	GTGACGCGGAGGCCAGTCCCA
proofreading(+) MMR(+)	Tincher_2017	WT	WT_3	204568	G	A	GC>AT	right	LGST	GTTAGTTGGCGCGGTCGTCAC
[truncated: 118,211 more rows]
