# Supplementary material for: Extended sequence context shapes mutational bias in Escherichia coli
Source: Proc Natl Acad Sci U S A. 2026 Jun 3;123(23):e2601345123. doi: 10.1073/pnas.2601345123 (PMC13250602; doi:10.1073/pnas.2601345123)
Supplement: Supplementary file 3 — Dataset S02 (XLSX) [file pnas.2601345123.sd02.xlsx]

## Sheet: Supplementary data 2
group	bps	context_position	chi	p	p.FDR
proofreading(+) MMR(+)	AT>GC	-6	13.1115	0.00440157	0.00768274
proofreading(+) MMR(-)	AT>GC	-6	302.171	3.37e-65	2.37e-64
proofreading(-) MMR(+)	AT>GC	-6	59.1864	8.77e-13	2.55e-12
proofreading(-) MMR(-)	AT>GC	-6	35.0888	1.17e-07	2.73e-07
proofreading(+) MMR(+)	AT>GC	-5	11.1568	0.0109076	0.0179508
proofreading(+) MMR(-)	AT>GC	-5	127.195	2.17e-27	9.79e-27
proofreading(-) MMR(+)	AT>GC	-5	62.1937	2e-13	6.12e-13
proofreading(-) MMR(-)	AT>GC	-5	45.9015	5.95e-10	1.53e-09
proofreading(+) MMR(+)	AT>GC	-4	29.6521	1.63e-06	3.59e-06
proofreading(+) MMR(-)	AT>GC	-4	415.914	7.91e-90	6.9e-89
proofreading(-) MMR(+)	AT>GC	-4	53.6136	1.36e-11	3.76e-11
proofreading(-) MMR(-)	AT>GC	-4	57.2539	2.27e-12	6.47e-12
proofreading(+) MMR(+)	AT>GC	-3	2.40859	0.492038	0.556884
proofreading(+) MMR(-)	AT>GC	-3	264.996	3.73e-57	2.39e-56
proofreading(-) MMR(+)	AT>GC	-3	859.919	4.37e-186	5.99e-185
proofreading(-) MMR(-)	AT>GC	-3	833.067	2.91e-180	3.82e-179
proofreading(+) MMR(+)	AT>GC	-2	2.87999	0.4105	0.474795
proofreading(+) MMR(-)	AT>GC	-2	2890.9	0	0
proofreading(-) MMR(+)	AT>GC	-2	1760.72	0	0
proofreading(-) MMR(-)	AT>GC	-2	1567.42	0	0
proofreading(+) MMR(+)	AT>GC	-1	75.3131	3.1e-16	1.06e-15
proofreading(+) MMR(-)	AT>GC	-1	1169.37	3.25e-253	6.68e-252
proofreading(-) MMR(+)	AT>GC	-1	1160.96	2.16e-251	4.16e-250
proofreading(-) MMR(-)	AT>GC	-1	238.324	2.19e-51	1.29e-50
proofreading(+) MMR(+)	AT>GC	0	NA	NA	NA
proofreading(+) MMR(-)	AT>GC	0	NA	NA	NA
proofreading(-) MMR(+)	AT>GC	0	NA	NA	NA
proofreading(-) MMR(-)	AT>GC	0	NA	NA	NA
proofreading(+) MMR(+)	AT>GC	1	204.448	4.61e-44	2.51e-43
proofreading(+) MMR(-)	AT>GC	1	54407.9	0	0
proofreading(-) MMR(+)	AT>GC	1	1613.1	0	0
proofreading(-) MMR(-)	AT>GC	1	2294.44	0	0
proofreading(+) MMR(+)	AT>GC	2	13.9326	0.00299836	0.00536353
proofreading(+) MMR(-)	AT>GC	2	3647.89	0	0
proofreading(-) MMR(+)	AT>GC	2	100.878	1.01e-21	3.86e-21
proofreading(-) MMR(-)	AT>GC	2	115.592	6.87e-25	2.87e-24
proofreading(+) MMR(+)	AT>GC	3	13.7334	0.00329148	0.00585151
proofreading(+) MMR(-)	AT>GC	3	391.733	1.37e-84	1.16e-83
proofreading(-) MMR(+)	AT>GC	3	61.5751	2.71e-13	8.04e-13
proofreading(-) MMR(-)	AT>GC	3	61.6104	2.66e-13	7.98e-13
proofreading(+) MMR(+)	AT>GC	4	12.8536	0.00496423	0.00845976
proofreading(+) MMR(-)	AT>GC	4	591.945	5.62e-128	5.78e-127
proofreading(-) MMR(+)	AT>GC	4	45.7994	6.26e-10	1.59e-09
proofreading(-) MMR(-)	AT>GC	4	113.521	1.92e-24	7.77e-24
proofreading(+) MMR(+)	AT>GC	5	22.1078	6.19e-05	0.000126
proofreading(+) MMR(-)	AT>GC	5	211.54	1.35e-45	7.64e-45
proofreading(-) MMR(+)	AT>GC	5	25.8265	1.04e-05	2.21e-05
proofreading(-) MMR(-)	AT>GC	5	74.338	5.02e-16	1.68e-15
proofreading(+) MMR(+)	AT>GC	6	10.1623	0.0172359	0.0277315
proofreading(+) MMR(-)	AT>GC	6	141.486	1.81e-30	8.82e-30
proofreading(-) MMR(+)	AT>GC	6	5.40844	0.144218	0.191405
proofreading(-) MMR(-)	AT>GC	6	51.9032	3.14e-11	8.45e-11
proofreading(+) MMR(+)	GC>AT	-6	17.4514	0.000571	0.00109564
proofreading(+) MMR(-)	GC>AT	-6	9.07509	0.0283091	0.0443098
proofreading(-) MMR(+)	GC>AT	-6	6.56219	0.0872418	0.119346
proofreading(-) MMR(-)	GC>AT	-6	39.6326	1.27e-08	3.16e-08
proofreading(+) MMR(+)	GC>AT	-5	1.06435	0.785686	0.805258
proofreading(+) MMR(-)	GC>AT	-5	66.1666	2.82e-14	8.94e-14
proofreading(-) MMR(+)	GC>AT	-5	13.0797	0.00446739	0.00770763
proofreading(-) MMR(-)	GC>AT	-5	59.1706	8.84e-13	2.55e-12
proofreading(+) MMR(+)	GC>AT	-4	2.17156	0.537572	0.595464
proofreading(+) MMR(-)	GC>AT	-4	98.3007	3.6e-21	1.37e-20
proofreading(-) MMR(+)	GC>AT	-4	63.0886	1.29e-13	4.02e-13
proofreading(-) MMR(-)	GC>AT	-4	119.401	1.04e-25	4.46e-25
proofreading(+) MMR(+)	GC>AT	-3	15.623	0.00135472	0.00250102
proofreading(+) MMR(-)	GC>AT	-3	103.894	2.26e-22	8.8e-22
proofreading(-) MMR(+)	GC>AT	-3	258.176	1.12e-55	6.98e-55
proofreading(-) MMR(-)	GC>AT	-3	208.075	7.59e-45	4.2e-44
proofreading(+) MMR(+)	GC>AT	-2	4.26747	0.233993	0.294279
proofreading(+) MMR(-)	GC>AT	-2	288.245	3.48e-62	2.33e-61
proofreading(-) MMR(+)	GC>AT	-2	307.583	2.27e-66	1.64e-65
proofreading(-) MMR(-)	GC>AT	-2	36.4528	6.01e-08	1.45e-07
proofreading(+) MMR(+)	GC>AT	-1	22.9226	4.19e-05	8.75e-05
proofreading(+) MMR(-)	GC>AT	-1	1921.09	0	0
proofreading(-) MMR(+)	GC>AT	-1	48.1243	2e-10	5.25e-10
proofreading(-) MMR(-)	GC>AT	-1	536.366	6.27e-116	5.82e-115
proofreading(+) MMR(+)	GC>AT	0	NA	NA	NA
proofreading(+) MMR(-)	GC>AT	0	NA	NA	NA
proofreading(-) MMR(+)	GC>AT	0	NA	NA	NA
proofreading(-) MMR(-)	GC>AT	0	NA	NA	NA
proofreading(+) MMR(+)	GC>AT	1	70.399	3.51e-15	1.15e-14
proofreading(+) MMR(-)	GC>AT	1	1810.75	0	0
proofreading(-) MMR(+)	GC>AT	1	753.012	6.71e-163	8.05e-162
proofreading(-) MMR(-)	GC>AT	1	1145.27	5.49e-248	9.88e-247
proofreading(+) MMR(+)	GC>AT	2	9.45267	0.0238402	0.0381444
proofreading(+) MMR(-)	GC>AT	2	783.393	1.73e-169	2.17e-168
proofreading(-) MMR(+)	GC>AT	2	380.002	4.75e-82	3.8e-81
proofreading(-) MMR(-)	GC>AT	2	648.554	3e-140	3.2e-139
proofreading(+) MMR(+)	GC>AT	3	6.75886	0.0799942	0.111296
proofreading(+) MMR(-)	GC>AT	3	162.826	4.5e-35	2.31e-34
proofreading(-) MMR(+)	GC>AT	3	278.311	4.91e-60	3.22e-59
proofreading(-) MMR(-)	GC>AT	3	871.432	1.39e-188	2e-187
proofreading(+) MMR(+)	GC>AT	4	4.62803	0.20115	0.257473
proofreading(+) MMR(-)	GC>AT	4	158.3	4.27e-34	2.16e-33
proofreading(-) MMR(+)	GC>AT	4	25.4822	1.22e-05	2.59e-05
proofreading(-) MMR(-)	GC>AT	4	194.407	6.82e-42	3.64e-41
proofreading(+) MMR(+)	GC>AT	5	11.1066	0.0111632	0.018267
proofreading(+) MMR(-)	GC>AT	5	34.8051	1.34e-07	3.11e-07
proofreading(-) MMR(+)	GC>AT	5	6.47602	0.0906132	0.123097
proofreading(-) MMR(-)	GC>AT	5	9.0207	0.0290169	0.0451722
proofreading(+) MMR(+)	GC>AT	6	2.32997	0.506804	0.567936
proofreading(+) MMR(-)	GC>AT	6	128.511	1.13e-27	5.18e-27
proofreading(-) MMR(+)	GC>AT	6	35.6419	8.91e-08	2.12e-07
proofreading(-) MMR(-)	GC>AT	6	70.69	3.04e-15	1.01e-14
proofreading(+) MMR(+)	AT>CG	-6	1.80717	0.613376	0.6567
proofreading(+) MMR(-)	AT>CG	-6	2.97618	0.395312	0.46093
proofreading(-) MMR(+)	AT>CG	-6	1.90772	0.591778	0.645576
proofreading(-) MMR(-)	AT>CG	-6	10.7582	0.0131078	0.021328
proofreading(+) MMR(+)	AT>CG	-5	3.05193	0.383687	0.449195
proofreading(+) MMR(-)	AT>CG	-5	6.43948	0.09208	0.124503
proofreading(-) MMR(+)	AT>CG	-5	1.78253	0.618745	0.659994
proofreading(-) MMR(-)	AT>CG	-5	6.5571	0.0874377	0.119346
proofreading(+) MMR(+)	AT>CG	-4	1.45978	0.691585	0.724278
proofreading(+) MMR(-)	AT>CG	-4	2.48443	0.478111	0.544539
proofreading(-) MMR(+)	AT>CG	-4	3.41299	0.332224	0.397015
proofreading(-) MMR(-)	AT>CG	-4	2.2054	0.530886	0.592617
proofreading(+) MMR(+)	AT>CG	-3	0.25379	0.968471	0.968923
proofreading(+) MMR(-)	AT>CG	-3	8.93932	0.0301086	0.0466197
proofreading(-) MMR(+)	AT>CG	-3	173.255	2.52e-37	1.32e-36
proofreading(-) MMR(-)	AT>CG	-3	19.4926	0.000216	0.000429
proofreading(+) MMR(+)	AT>CG	-2	19.0086	0.000272	0.000537
proofreading(+) MMR(-)	AT>CG	-2	7.29409	0.0630921	0.0904007
proofreading(-) MMR(+)	AT>CG	-2	93.8799	3.21e-20	1.17e-19
proofreading(-) MMR(-)	AT>CG	-2	7.94225	0.0472204	0.0704636
proofreading(+) MMR(+)	AT>CG	-1	26.2507	8.45e-06	1.82e-05
proofreading(+) MMR(-)	AT>CG	-1	34.1952	1.8e-07	4.15e-07
proofreading(-) MMR(+)	AT>CG	-1	249.079	1.04e-53	6.34e-53
proofreading(-) MMR(-)	AT>CG	-1	52.4978	2.35e-11	6.37e-11
proofreading(+) MMR(+)	AT>CG	0	NA	NA	NA
proofreading(+) MMR(-)	AT>CG	0	NA	NA	NA
proofreading(-) MMR(+)	AT>CG	0	NA	NA	NA
proofreading(-) MMR(-)	AT>CG	0	NA	NA	NA
proofreading(+) MMR(+)	AT>CG	1	4.30459	0.230397	0.291027
proofreading(+) MMR(-)	AT>CG	1	370.05	6.79e-80	5.29e-79
proofreading(-) MMR(+)	AT>CG	1	994.924	2.27e-215	3.44e-214
proofreading(-) MMR(-)	AT>CG	1	135.4	3.71e-29	1.78e-28
proofreading(+) MMR(+)	AT>CG	2	120.101	7.34e-26	3.2e-25
proofreading(+) MMR(-)	AT>CG	2	128.636	1.06e-27	4.94e-27
proofreading(-) MMR(+)	AT>CG	2	340.872	1.41e-73	1.04e-72
proofreading(-) MMR(-)	AT>CG	2	95.4879	1.45e-20	5.35e-20
proofreading(+) MMR(+)	AT>CG	3	40.4864	8.4e-09	2.1e-08
proofreading(+) MMR(-)	AT>CG	3	33.2377	2.87e-07	6.56e-07
proofreading(-) MMR(+)	AT>CG	3	75.1693	3.33e-16	1.13e-15
proofreading(-) MMR(-)	AT>CG	3	30.8413	9.18e-07	2.05e-06
proofreading(+) MMR(+)	AT>CG	4	2.48305	0.478363	0.544539
proofreading(+) MMR(-)	AT>CG	4	1.93886	0.585193	0.64082
proofreading(-) MMR(+)	AT>CG	4	30.8234	9.26e-07	2.05e-06
proofreading(-) MMR(-)	AT>CG	4	13.0788	0.00446936	0.00770763
proofreading(+) MMR(+)	AT>CG	5	6.55827	0.0873925	0.119346
proofreading(+) MMR(-)	AT>CG	5	4.01056	0.260326	0.320401
proofreading(-) MMR(+)	AT>CG	5	7.2464	0.0644455	0.0918827
proofreading(-) MMR(-)	AT>CG	5	6.78358	0.0791254	0.110622
proofreading(+) MMR(+)	AT>CG	6	1.21215	0.750092	0.774288
proofreading(+) MMR(-)	AT>CG	6	7.48642	0.0579083	0.083807
proofreading(-) MMR(+)	AT>CG	6	4.90453	0.178923	0.233167
proofreading(-) MMR(-)	AT>CG	6	0.987073	0.80438	0.821494
proofreading(+) MMR(+)	GC>TA	-6	2.67389	0.444682	0.510233
proofreading(+) MMR(-)	GC>TA	-6	5.22898	0.155778	0.204858
proofreading(-) MMR(+)	GC>TA	-6	12.7286	0.00526187	0.00891423
proofreading(-) MMR(-)	GC>TA	-6	4.14038	0.2467	0.304933
proofreading(+) MMR(+)	GC>TA	-5	1.87208	0.599377	0.646867
proofreading(+) MMR(-)	GC>TA	-5	7.82556	0.0497577	0.0738672
proofreading(-) MMR(+)	GC>TA	-5	1.87057	0.5997	0.646867
proofreading(-) MMR(-)	GC>TA	-5	2.91999	0.404127	0.469309
proofreading(+) MMR(+)	GC>TA	-4	12.8919	0.00487638	0.00835951
proofreading(+) MMR(-)	GC>TA	-4	5.81385	0.121027	0.162877
proofreading(-) MMR(+)	GC>TA	-4	14.6499	0.00214165	0.00385496
proofreading(-) MMR(-)	GC>TA	-4	8.88425	0.0308701	0.0475433
proofreading(+) MMR(+)	GC>TA	-3	8.39873	0.0384513	0.058284
proofreading(+) MMR(-)	GC>TA	-3	14.9573	0.0018535	0.00337854
proofreading(-) MMR(+)	GC>TA	-3	143.095	8.13e-31	4.04e-30
proofreading(-) MMR(-)	GC>TA	-3	124.59	7.92e-27	3.51e-26
proofreading(+) MMR(+)	GC>TA	-2	17.6841	0.000511	0.000994
proofreading(+) MMR(-)	GC>TA	-2	10.6674	0.0136672	0.0221132
proofreading(-) MMR(+)	GC>TA	-2	384.342	5.45e-83	4.49e-82
proofreading(-) MMR(-)	GC>TA	-2	83.3762	5.79e-18	2.06e-17
proofreading(+) MMR(+)	GC>TA	-1	15.2499	0.00161509	0.00296271
proofreading(+) MMR(-)	GC>TA	-1	14.8073	0.00198893	0.00360259
proofreading(-) MMR(+)	GC>TA	-1	1191.93	4.13e-258	9.15e-257
proofreading(-) MMR(-)	GC>TA	-1	294.769	1.35e-63	9.25e-63
proofreading(+) MMR(+)	GC>TA	0	NA	NA	NA
proofreading(+) MMR(-)	GC>TA	0	NA	NA	NA
proofreading(-) MMR(+)	GC>TA	0	NA	NA	NA
proofreading(-) MMR(-)	GC>TA	0	NA	NA	NA
proofreading(+) MMR(+)	GC>TA	1	39.5556	1.32e-08	3.26e-08
proofreading(+) MMR(-)	GC>TA	1	96.1657	1.04e-20	3.88e-20
proofreading(-) MMR(+)	GC>TA	1	1568.38	0	0
proofreading(-) MMR(-)	GC>TA	1	574.021	4.32e-124	4.29e-123
proofreading(+) MMR(+)	GC>TA	2	9.2743	0.0258578	0.0411438
proofreading(+) MMR(-)	GC>TA	2	3.75249	0.289461	0.35175
proofreading(-) MMR(+)	GC>TA	2	93.5758	3.74e-20	1.34e-19
proofreading(-) MMR(-)	GC>TA	2	16.562	0.00087	0.00163673
proofreading(+) MMR(+)	GC>TA	3	18.4842	0.000349	0.000685
proofreading(+) MMR(-)	GC>TA	3	5.12338	0.162982	0.213359
proofreading(-) MMR(+)	GC>TA	3	2.15793	0.540283	0.596174
proofreading(-) MMR(-)	GC>TA	3	1.48798	0.685048	0.72005
proofreading(+) MMR(+)	GC>TA	4	16.2906	0.000989	0.00184872
proofreading(+) MMR(-)	GC>TA	4	4.49342	0.212878	0.270083
proofreading(-) MMR(+)	GC>TA	4	62.1244	2.07e-13	6.27e-13
proofreading(-) MMR(-)	GC>TA	4	21.3448	8.93e-05	0.00018
proofreading(+) MMR(+)	GC>TA	5	9.18259	0.0269593	0.0426608
proofreading(+) MMR(-)	GC>TA	5	11.2561	0.0104189	0.0173447
proofreading(-) MMR(+)	GC>TA	5	31.1305	7.98e-07	1.8e-06
proofreading(-) MMR(-)	GC>TA	5	3.68177	0.297941	0.360534
proofreading(+) MMR(+)	GC>TA	6	7.18486	0.0662334	0.0939665
proofreading(+) MMR(-)	GC>TA	6	4.71087	0.194235	0.24973
proofreading(-) MMR(+)	GC>TA	6	26.9582	6.01e-06	1.3e-05
proofreading(-) MMR(-)	GC>TA	6	5.45526	0.141339	0.188452
proofreading(+) MMR(+)	AT>TA	-6	7.52205	0.0569947	0.0829014
proofreading(+) MMR(-)	AT>TA	-6	3.87411	0.275382	0.33606
proofreading(-) MMR(+)	AT>TA	-6	17.0199	0.0007	0.00132654
proofreading(-) MMR(-)	AT>TA	-6	3.88482	0.274173	0.336007
proofreading(+) MMR(+)	AT>TA	-5	0.25491	0.968273	0.968923
proofreading(+) MMR(-)	AT>TA	-5	1.44475	0.695079	0.7253
proofreading(-) MMR(+)	AT>TA	-5	3.12817	0.372282	0.441224
proofreading(-) MMR(-)	AT>TA	-5	4.20849	0.239813	0.298987
proofreading(+) MMR(+)	AT>TA	-4	3.07838	0.379698	0.447709
proofreading(+) MMR(-)	AT>TA	-4	22.6649	4.74e-05	9.83e-05
proofreading(-) MMR(+)	AT>TA	-4	11.2376	0.0105081	0.0173928
proofreading(-) MMR(-)	AT>TA	-4	31.9403	5.39e-07	1.22e-06
proofreading(+) MMR(+)	AT>TA	-3	3.33556	0.342725	0.407871
proofreading(+) MMR(-)	AT>TA	-3	12.3001	0.00642271	0.0108172
proofreading(-) MMR(+)	AT>TA	-3	49.0917	1.25e-10	3.3e-10
proofreading(-) MMR(-)	AT>TA	-3	27.793	4.01e-06	8.76e-06
proofreading(+) MMR(+)	AT>TA	-2	35.5236	9.44e-08	2.23e-07
proofreading(+) MMR(-)	AT>TA	-2	108.761	2.03e-23	8.11e-23
proofreading(-) MMR(+)	AT>TA	-2	211.712	1.24e-45	7.16e-45
proofreading(-) MMR(-)	AT>TA	-2	134.985	4.56e-29	2.15e-28
proofreading(+) MMR(+)	AT>TA	-1	77.1897	1.23e-16	4.27e-16
proofreading(+) MMR(-)	AT>TA	-1	573.351	6.03e-124	5.79e-123
proofreading(-) MMR(+)	AT>TA	-1	1042.78	9.41e-226	1.51e-224
proofreading(-) MMR(-)	AT>TA	-1	1560.84	0	0
proofreading(+) MMR(+)	AT>TA	0	NA	NA	NA
proofreading(+) MMR(-)	AT>TA	0	NA	NA	NA
proofreading(-) MMR(+)	AT>TA	0	NA	NA	NA
proofreading(-) MMR(-)	AT>TA	0	NA	NA	NA
proofreading(+) MMR(+)	AT>TA	1	24.7868	1.71e-05	3.6e-05
proofreading(+) MMR(-)	AT>TA	1	513.356	6.08e-111	5.48e-110
proofreading(-) MMR(+)	AT>TA	1	695.605	1.88e-150	2.09e-149
proofreading(-) MMR(-)	AT>TA	1	1549.11	0	0
proofreading(+) MMR(+)	AT>TA	2	119.363	1.06e-25	4.48e-25
proofreading(+) MMR(-)	AT>TA	2	366.205	4.62e-79	3.5e-78
proofreading(-) MMR(+)	AT>TA	2	738.684	8.58e-160	9.88e-159
proofreading(-) MMR(-)	AT>TA	2	1076.95	3.64e-233	6.16e-232
proofreading(+) MMR(+)	AT>TA	3	7.05281	0.0702336	0.0991533
proofreading(+) MMR(-)	AT>TA	3	19.6163	0.000204	0.000408
proofreading(-) MMR(+)	AT>TA	3	62.894	1.41e-13	4.38e-13
proofreading(-) MMR(-)	AT>TA	3	81.4612	1.49e-17	5.24e-17
proofreading(+) MMR(+)	AT>TA	4	8.5772	0.0354739	0.0543429
proofreading(+) MMR(-)	AT>TA	4	5.72679	0.125686	0.168361
proofreading(-) MMR(+)	AT>TA	4	7.30224	0.0628636	0.0904007
proofreading(-) MMR(-)	AT>TA	4	2.78073	0.426683	0.491538
proofreading(+) MMR(+)	AT>TA	5	0.559986	0.905528	0.91506
proofreading(+) MMR(-)	AT>TA	5	7.69183	0.0528291	0.0776265
proofreading(-) MMR(+)	AT>TA	5	17.0746	0.000682	0.00130119
proofreading(-) MMR(-)	AT>TA	5	22.2184	5.88e-05	0.00012
proofreading(+) MMR(+)	AT>TA	6	2.40301	0.493074	0.556884
proofreading(+) MMR(-)	AT>TA	6	3.61938	0.305606	0.366727
proofreading(-) MMR(+)	AT>TA	6	1.22273	0.747558	0.774288
proofreading(-) MMR(-)	AT>TA	6	1.75878	0.623946	0.663087
proofreading(+) MMR(+)	GC>CG	-6	8.13688	0.0432659	0.0648989
proofreading(+) MMR(-)	GC>CG	-6	4.82276	0.185245	0.240318
proofreading(-) MMR(+)	GC>CG	-6	7.60164	0.0550035	0.0804112
proofreading(-) MMR(-)	GC>CG	-6	0.607969	0.894606	0.907206
proofreading(+) MMR(+)	GC>CG	-5	4.19529	0.241134	0.299339
proofreading(+) MMR(-)	GC>CG	-5	0.251232	0.968923	0.968923
proofreading(-) MMR(+)	GC>CG	-5	1.15262	0.764389	0.786229
proofreading(-) MMR(-)	GC>CG	-5	1.89451	0.594587	0.646193
proofreading(+) MMR(+)	GC>CG	-4	2.17445	0.536999	0.595464
proofreading(+) MMR(-)	GC>CG	-4	8.4667	0.0372896	0.0568222
proofreading(-) MMR(+)	GC>CG	-4	7.73479	0.0518229	0.0765384
proofreading(-) MMR(-)	GC>CG	-4	2.36635	0.499929	0.56242
proofreading(+) MMR(+)	GC>CG	-3	6.6565	0.0836907	0.115879
proofreading(+) MMR(-)	GC>CG	-3	1.6763	0.642215	0.679992
proofreading(-) MMR(+)	GC>CG	-3	9.09709	0.0280274	0.0441087
proofreading(-) MMR(-)	GC>CG	-3	5.38443	0.145717	0.192507
proofreading(+) MMR(+)	GC>CG	-2	3.62805	0.30453	0.366727
proofreading(+) MMR(-)	GC>CG	-2	15.7252	0.00129096	0.00239869
proofreading(-) MMR(+)	GC>CG	-2	13.1771	0.00426888	0.00749658
proofreading(-) MMR(-)	GC>CG	-2	4.2408	0.236608	0.296275
proofreading(+) MMR(+)	GC>CG	-1	59.888	6.21e-13	1.83e-12
proofreading(+) MMR(-)	GC>CG	-1	245.611	5.82e-53	3.49e-52
proofreading(-) MMR(+)	GC>CG	-1	49.8483	8.61e-11	2.29e-10
proofreading(-) MMR(-)	GC>CG	-1	46.9203	3.61e-10	9.38e-10
proofreading(+) MMR(+)	GC>CG	0	NA	NA	NA
proofreading(+) MMR(-)	GC>CG	0	NA	NA	NA
proofreading(-) MMR(+)	GC>CG	0	NA	NA	NA
proofreading(-) MMR(-)	GC>CG	0	NA	NA	NA
proofreading(+) MMR(+)	GC>CG	1	37.5078	3.59e-08	8.77e-08
proofreading(+) MMR(-)	GC>CG	1	69.1454	6.5e-15	2.1e-14
proofreading(-) MMR(+)	GC>CG	1	55.8471	4.53e-12	1.28e-11
proofreading(-) MMR(-)	GC>CG	1	36.239	6.67e-08	1.6e-07
proofreading(+) MMR(+)	GC>CG	2	8.20108	0.0420338	0.0633808
proofreading(+) MMR(-)	GC>CG	2	106.079	7.66e-23	3.02e-22
proofreading(-) MMR(+)	GC>CG	2	44.649	1.1e-09	2.78e-09
proofreading(-) MMR(-)	GC>CG	2	55.7008	4.87e-12	1.36e-11
proofreading(+) MMR(+)	GC>CG	3	11.769	0.00821768	0.0137598
proofreading(+) MMR(-)	GC>CG	3	115.339	7.78e-25	3.2e-24
proofreading(-) MMR(+)	GC>CG	3	22.4129	5.35e-05	0.00011
proofreading(-) MMR(-)	GC>CG	3	17.5926	0.000534	0.00103154
proofreading(+) MMR(+)	GC>CG	4	1.81298	0.612113	0.6567
proofreading(+) MMR(-)	GC>CG	4	53.4771	1.45e-11	3.98e-11
proofreading(-) MMR(+)	GC>CG	4	1.35172	0.71689	0.745359
proofreading(-) MMR(-)	GC>CG	4	4.60559	0.203063	0.258771
proofreading(+) MMR(+)	GC>CG	5	13.3179	0.00399713	0.00706241
proofreading(+) MMR(-)	GC>CG	5	68.8164	7.65e-15	2.45e-14
proofreading(-) MMR(+)	GC>CG	5	4.76963	0.189464	0.244689
proofreading(-) MMR(-)	GC>CG	5	2.0964	0.55264	0.607483
proofreading(+) MMR(+)	GC>CG	6	3.07063	0.380864	0.447709
proofreading(+) MMR(-)	GC>CG	6	6.94332	0.0737263	0.103576
proofreading(-) MMR(+)	GC>CG	6	1.53005	0.675353	0.71246
proofreading(-) MMR(-)	GC>CG	6	0.947964	0.81384	0.828219
